# Supplementary material for: Inflammatory mediators and lung abnormalities in HIV: A systematic review
Source: PLoS One. 2019 Dec 12;14(12):e0226347. doi: 10.1371/journal.pone.0226347 (PMC6907827; doi:10.1371/journal.pone.0226347)
Supplement: S3 File — (XLSX) [file pone.0226347.s003.xlsx]

## Sheet: Full articles- Extracted
Title	Year of publication	Country	Included	Excluded (provide reason for exclusion)	Design	Conflict of interest	Duration of follow-up	Total Number of participants	Ethnicity	Age range of participants	Technique to measure cytokine	Sample: Blood, BAL, IS	Etiololgy of lung disease	cytokines in HIV	Number of participants	Smokers (past (P), current (C); Amount)	HIV infection: new or previously diagnosed	Lung function in HIV cohort	Previous hospitalization (n) for lungs?	cytokines in HIV+pneumonia	Number of participants2	Smokers (past (P), current (C); Amount)3	HIV infection: new or previously diagnosed4	Lung function in HIV + pneumonia cohort	Previous hospitalization (n) for lungs?5	cytokines in pneumonia	Number of participants6	Smokers (past (P), current (C); Amount)7	Lung function in pneumonia cohort	Previous hospitalizations (n) for lungs?	Cytokines for healthy	Number of participants	Smokers (past (P), current (C); Amount)	Lung function in healthy cohort	Previous hospitalization (n) for lungs	ART for HIV	Adherence to ART	Other treatment reported like angiotensin II receptor blocker	Cd4 Cell Count	Viral Load	Notes
Craig TR et al 2010. Results of the HARP study: A randomized double blind phase II trial of 80mg simvastatin in acute lung injury.	2010	United kingdom	No	Abstract only
Partridge D et al 2008. Identifying sepsis in the emergency room: the best clinical and laboratory variables	2008	United kingdom	No	Abstract only
Alffenaar JWC et al 2018. Azithromycin as Host-directed Therapy for PulmonaryTuberculosis	2018	Netherlands	No	Clinical Trial- No results to date
Campbell TB et al 2018. Immunosuppressive Effects of Smoking and HIV-1 on the Development of Lung Disease	2018	USA	No	Clinical Trial- No results to date
Mabuto T et al 2018. TB Sequel: Pathogenesis and Risk Factors of Long-term Sequelae of Pulmonary TB	2018	Mozambique, Tanzania, South Africa, Gambia	No	Clinical Trial- No results to date
Nielsen SD et al 2016. Copenhagen Co-morbidity in HIV Infection Study	2016	Denmark	No	Clinical Trial- No results to date
Heinriksen AH et al 2018. Calprotectin I Serum as a Diagnostic Marker	2018	Norway	No	Clinical Trial- No results to date
Inokuchi N et al 2003. Relationship between whole-blood interferon-gamma production and extent of radiographic disease in patients with pulmonary tuberculosis	2003	Japan	No	In vitro study
Wu HP et al 2007. Comparison of interferon-gamma response between tuberculosis and non-tubercular pneumonia.	2007	Taiwan	No	In vitro study
Attia EF et al 2014. Increased risk of radiographic emphysema in HIV is associated with elevated soluble CD14 and nadir CD4	2014	USA	Yes	N/A	Cross-sectional study	No	None	Total= 203; HIV= 114; Non- HIV= 89	African american (67 HIV, 69 non- HIV), white (18 HIV, 24 non- HIV), hispanic (15 HIV, 7 non- HIV)	Median age (IQR) for HIV: 55 (50-58), Median age(IQR) for no HIV: 52 (48-57)	Chemiluminescent immunoassay	Blood (plasma)	COPD and prior pneumonia infection in a portion of the population	IL6, sCD14 were significantly higher among HIV vs non-HIV (P< 0.001) HIV: IL-6 (pg/mL) 1.81 (1.28-3.43); sCD14 (ng/mL) 1671 (1472-2128); NON HIV: IL-6 (pg/mL) 1.23 (0.94-2.07); sCD14 (ng/mL) 1386 (1171-1569);	114	Never 16, Previously 22 (pack- y 18[13-43]), Current 62 (pack- y 27[12-41])	Previously diagnosed	imaging (CT images), PFT (FEV1/FVC ratio); Median (IQR) FEV1, % predicted:91.4 (81.9-103.2), Median (IQR) DLCO, % predicted: 62.5 (53.6-74.4) these values did not differe significantly compared to the non HIV group.	BCAP 20*, PJP 1, MTB 8*	N/A	N/A	N/A	N/A	N/A	N/A	N/A	N/A	N/A	N/A	N/A	median (IQR) IL-6 pg/ml: 1.81 (1.28-3.43), median (IQR) sCD14 ng/ml: 1671 (1472-2128).	89	Never 20, Previously 24 (pack- y 18[1-39]), Current 56 (pack- y 22[111-34])	imaging (CT images), PFT (FEV1/FVC ratio)	BCAP 3*, PJP 0, MTB 1*	93/114	Not mentioned	Not mentioned	median CD4 [IQR] 438 [310-605]; CD4 <200 cells/ul 14 ; nadir CD4 <200 cells/ul 61	20 patients had detectable HIV RNA (> 400 copies/mL)	HIV: FEV1/FVC < LLN = 20 DLCO, % predicted- 62.5 (53.6-74.4); FEV1 % predicted- 91.4 (81.9-103.2) NON HIV: FEV1/FVC < LLN = 12 DLCO, % predicted- 67.0 (59.1-76.9), FEV1 % predicted- 91.6 (79.2-102.6); HIV- those with > 10% emphysema were sig more likely to have nadir CD4 <200 cells/ mL than those with <10% emphysema (74% vs 54%, P=.04). In bivariate analyses restricted to HIV, low nadir CD4 was a…
Lambert AA et al 2014. A Cross Sectional Analysis of the Role of the Antimicrobial Peptide Cathelicidin in Lung Function Impairment within the ALIVE Cohort	2014	USA	Yes	N/A	Cross-sectional study	No	None	650 ALIVE Total; 280 Healthy; 370 of HIV, OLD or both (Obstructive lung disease [OLD]= pre-bronchodilator FEV1/FVC ratio < 0.70);	91% African american	mean age years (SD): 48.6 (8.0)	Cathelicidin- ELISA	Blood (plasma)	HIV, Healthy	No association between cathelicidin and HIV	Not mentioned	Smoking Status total, n (%)*: Current 556 (85.5), Former 60 (9.2), Never 34 (5.2), Smoking, pack years 23.78 (16.9)	Previously diagnosed	FEV1 mean (SD):2.79 (0.7), FEV 1 % predicted mean (SD): 94.6(16), FVC mean (SD):3.51(0.9), FVC % predicted mean (SD): 96.0(17)	N/A	N/A	N/A	N/A	N/A	N/A	N/A	N/A	N/A	N/A	N/A	N/A	N/A	N/A	N/A	N/A	N/A	Yes, not mentioned which kind	HAART use n= 148 (55%)	None	median (IQR): 311 cells/mm3 (177-502)	median (IQR): 578 copies/mI (40.0-21950.0) RNA copies/ml	Participants with cathelicidin levels in the lowest quartile had a 183 mL lower FEV1 compared to those with higher cathelicidin levels (95% CI: 2319, 246.4; p = 0.009). For OLD vs non-OLD= No difference in median cathelicidin level. No association b/w HIV and median cathelicidin level (35.5 ng/mL for HIV-infected vs. 36.4 for HIV-uninfected; p = 0.12). Low cathelicidin is associated with decrease…
North CM et al 2018. Systemic Inflammation, Immune Activation, and Impaired Lung Function Among People Living with HIV in Rural Uganda	2018	USA	Yes	N/A	Cross-sectional	No	None	234	African (Uganda)	Age median(IQR) HIV: 52(49-56) Age median(IQR) HIV negative: 52(48-55)	ELISA: IL-6, sCD14, and sCD163	Blood (serum and plasma)	COPD	IL6 median(IQR): -0.4pg/ml (-0.8, 0.3) sCD14 median (IQR):3.1ng/ml (2.83, 3.48) sCD163 median(IQR):2.65ng/ml(2.25, 3.4)	125	smoking years, median(IQR): 0(0,15) Current n(%): 11(9); Past n(%) : 43(34); Never n(%): 71(57)	previously diagnosed	FEV1 % predicted mean(95% CI): 103% (101, 105) FVC % predicted mean(95% CI) 104%(102-106) FEV1/FVC % predicted mean (95% CI): 98% (97, 99)	Not mentioned	N/A	N/A	N/A	N/A	N/A	N/A	N/A	N/A	N/A	N/A	N/A	IL6, median(IQR): -0.45pg/ml (-0.8, 0.1) sCD14, median (IQR): 3.08ng/ml (2.82, 3.3) sCD163, median(IQR): 2.68ng/ml(2.28, 3.41)	109	Smoking years median(IQR): 5(0,26) Current n(%): 24(22); Past n(%): 37(34); Never: n(%): 48(44)	FEV1 % predicted mean(95% CI): 103% (101, 105) FVC % predicted mean(95% CI) 104%(102-106) FEV1/FVC % predicted mean (95% CI): 98% (97, 99)	Not mentioned	cART	ART duration, years median(IQR): 9(8,10)	N/A	CD4 <350 cells/mm3, n(%): 23(18); CD4 350-499 cells/mm3, n(%): 47(38); CD4 >500 cells/mm3, n(%): 55(44)	VL undetectable, n(%): 115(92); VL <10000, n(%): 5(4); VL >10000, n(%): 1(1)	There was no difference in mean FEV1 or FVC % predicted (%pred) by HIV status (FEV1: 103 %pred, 95% CI: 101 to 105; FVC: 104 %pred, 95% CI: 102 to 106; FEV1/FVC: 98 %pred, 95% CI: 97 to 99). 4% (9/234) met criteria for COPD, [89% (8/9)] were PLWH. Median hsCRP and sCD14 were higher among PLWH vs healthy (P, 0.001 for both), whereas median IL-6 and sCD163 were similar (P = 0.1 and 0.37, respective…
Fitzpatrick ME et al 2016. Novel relationships of markers of monocyte activation and endothelial dysfunction with pulmonary dysfunction in HIV- infected persons	2016	USA	Yes	N/A	Cohort	No	36 months	274 men (124 HIV, 150 Healthy) available for cross-scetional analysis; only 70 HIV + 72 Healthy available for follow-up	Total cohort: White, 213 (78%), Black- 47 (17%),Hispanic- 8 (3%), Other- 6 (2%); HIV only: White- 98 (79%), Black, 22 (18%); Hispanic- 2 (2%), Other- 2 (2%); Healthy only: White- 115 (77%), Black- 25 (17%), Hispanic- 6 (4%), Other- 4 (3%);	HIV: median 53 (IQR 48–59); Healthy: median 55 (IQR 49–62)	ELISA: IL-8, sCD14, sCD163, IL-2sRa, endothelin-1; Luminex: IL-6 and TNFa	Blood (serum)	COPD	IL-6 median(IQR): 10.9pg/ml(1.7-21.1) IL-8 median(IQR): 14.9pg/ml(11.3-21.0) TNF-alpha median(IQR): 33.4pg/ml(5.0-69.4) sCD14 median(IQR): 2128.6pg/ml(1831.2-2522.9) sCD163 median(IQR): 862.5pg/ml(640.1-1099.9) IL-2sRalpha median(IQR): 942.9pg/ml(694.6-1256.9) ET-1 median(IQR): 1.4pg/ml(1.1-1.7) sCD163, sCD14, and IL-2sRa were significantly higher among HIV;	124	Smoking history (pack years), median (IQR): Overall cohort: 1.9 (0–22.1); HIV: 5.7 (0–30.8); HIV-uninfected: 0 (0–16.5); Pvalue: 0.01; Smoking history (ever smoked), n (%): Overall cohort: 148 (54%); HIV: 74 (57%); HIV-uninfected: 74 (49%); Pvalue: 0.1	previously diagnosed	Baseline FEV1 % predicted, pre-BD, median (IQR): 98(86-109); FEV1 % predicted, post-BD, median (IQR): 101(90-111); FEV1/FVC ratio, pre-BD, median (IQR): 77(70-80); FEV1/FVC ratio, post-BD, median (IQR): 80(74-84); DLCO % predicted, median (IQR): 77(68-92) 18 months FEV1 % predicted, post-BD, median (IQR): 94(91-98); DLCO % predicted, median (IQR): 73(70-75) 36 months FEV1 % predicted, post-BD, me…	Not mentioned	N/A	N/A	N/A	N/A	N/A	N/A	N/A	N/A	N/A	N/A	N/A	IL-6 median(IQR): 7.0pg/ml(1.2-20.8) IL-8 median(IQR): 14.0pg/ml(11.2-18.2) TNF-alpha median(IQR): 35.9pg/ml(3.8-62.0) sCD14 median(IQR): 1782.5pg/ml(1607.2-2075.3) sCD163 median(IQR): 649.5pg/ml(499.2-847.0) IL-2sRalpha median(IQR): 814.7pg/ml(646.0-1022.0) ET-1 median(IQR): 1.3pg/ml(1.3-1.6)	150	smoking status ever smokers, n(%): 74(49)	Baseline FEV1 % predicted, pre-BD, median (IQR): 99(89-110) FEV1 % predicted, post-BD, median (IQR): 104(92-113) FEV1/FVC ratio, pre-BD, median (IQR): 77(72-80) FEV1/FVC ratio, post-BD, median (IQR): 79(74-83) DLCO % predicted, median (IQR): 84(73-92) 18 months FEV1 % predicted, post-BD, median (IQR): 89(86-93) DLCO % predicted, median (IQR): 80(77-82) 36 months FEV1 % predicted, post-BD, median …	N/A	87% of HIV-infected on ART	Not mentioned	N/A	CD4 cell count, median (IQR): 560 (431–804); CD4 cell count <200 cells/ml: 2 (2%)	HIV VL median (IQR): 49 (49–49); undetectable VL n(%) 97(81%)	HIV: Higher IL-6 associated with lower FEV1 %-predicted (b=-0.24, P=0.01). Higher sCD163 associated with lower FEV1/FVC ratios (b=_0.23, P=0.01) Higher ET-1 associated with lower FEV1 %-predicted (b=_0.36, P<0.001), IL-6 (b=-0.35, P<0.001), TNFa (b=-0.38, P<0.001), sCD163 (b=-0.18, P=0.04), IL-2sRa (b¼-0.25, P¼0.005), and ET-1 (b=-0.32, P<0.001) associated with lower DLCO %-predicted values, Base…
Fitzpatrick ME et al 2014. Relationships of pulmonary function, inflammation, and T-cell activation and senescence in an HIV-infected cohort	2014	USA	Yes	N/A	Cross-sectional (18 month time point in longitudinal study)	No	None for this paper	147	Black, n(%): 82(55.8) Hispanic, n(%): 5(3.4)	mean(SD): 45.6(9.4)	ELISA: CRP, IL-6 and IL-8	Blood (plasma)	None	Median (IQR) IL-8, plasma (pg/mL) 9.7 (8.0 – 11.8); IL-6, plasma (pg/mL) 2.0 (1.1 – 3.3); hsCRP, plasma (mg/L) 1.6 (0.1 – 6.8)	147	Current n(%): 84(57.1); Ever smoked (> 100 cigarrettes), n(%): 122(83.0) smoking pack years, median(IQR): 10(1.4-22)	previously diagnosed	FEV1 % predicted, pre-BD, mean (SD): 0.9(0.19); FEV1 % predicted, post-BD, mean (SD): 0.94(0.18); FEV1/FVC ratio, pre-BD, mean (SD): 0.74(0.09); FEV1/FVC ratio, post-BD, mean (SD): 0.77(0.10); DLCO % predicted, mean (SD): 0.67(0.14)	Not mentioned	N/A	N/A	N/A	N/A	N/A	N/A	N/A	N/A	N/A	N/A	N/A	N/A	N/A	N/A	N/A	N/A	Using ART, n(%): 129(87.8)	N/A	N/A	CD4 count, median(IQR) cells/ul: 535(333-747)	VL undetectable n(%): 100(68.5)	IL-6 and CRP > 1 mg/L were associated with greater odds of moderately impaired DLCO. Lower post-BD FEV1 %-predicted was associated with elevated IL-6 and CRP > 1 mg/L. Higher odds of airflow obstruction (FEV1/FVC ratio < 0.7) post-BD were found in association with CRP levels > 1 mg/L.
Triplette M et al 2017. A Low Peripheral Blood CD4/CD8 Ratio Is Associated with Pulmonary Emphysema in HIV	2017	United States	Yes	N/A	Cross-sectional	No	None	190 HIV (male (98%))	Black (72%); 13% white, 12% Hispanic HIV CD4/CD8<0.4: Black: 77%, Hispanic:7%, white: 13% HIV CD4/CD8 0.4-1.0: Black: 71%, Hispanic:14%, white: 12% HIV CD4/CD8>1.0: Black: 60%, Hispanic:17%, white: 14%	Median age 55 (IQR 49±59); For HIV group, CD4/CD8<0.4: Age median(IQR): 53(49-58) For HIV group, CD4/CD8 0.4-1.0: Age median(IQR): 56(49-58.5) For HIV group, CD4/CD8>1.0: age median(IQR): 56(51-63)	Not mentioned	Blood (plasma)	Emphysema (>10% or 10% involvement)	CD4/CD8 ratio <0.4, 0.4-1.0, ≥1.0	HIV n= 190; CD4/CD8<0.4, n= 71; CD4/CD8 0.4-1.0, n=84; CD4/CD8>1.0, n=35	HIV CD4/CD8<0.4- never smoked: 14%; past: 14%; current: 72%; smoking pack years, median(IQR): 22(8.0-42) HIV CD4/CD8 0.4-1.0- never smoked: 18%; past: 25%; current: 57%; smoking pack years, median(IQR): 15(2.8-36) HIV CD4/CD8>1.0- never smoked: 11%; past: 26%; current: 63%; smoking pack years, median(IQR): 18(11.4-37)	previously diagnosed	CD4/CD8<0.4: FEV1 % predicted, pre-BD, median (IQR): 85(75-99); FEV1 % predicted, post-BD, median (IQR): 90(82-104); FVC % predicted, pre-BD, median (IQR): 91(83-103); FVC % predicted, post-BD, median (IQR): 96(86-104); FEV1/FVC ratio, pre-BD, median (IQR): 75(66-81) ; FEV1/FVC ratio, post-BD, median (IQR): 75(70-82); DLCO % predicted, median (IQR): 51(41-58); CD4/CD8 0.4-1.0: FEV1 % predicted, p…	Not mentioned	N/A	N/A	N/A	N/A	N/A	N/A	N/A	N/A	N/A	N/A	N/A	N/A	N/A	N/A	N/A	N/A	CD4/CD8<0.4 group ART use: 75%; CD4/CD8 0.4-1.0 group ART use: 70%; CD4/CD8 >1.0 group ART use: 66%	Not mentioned	N/A	CD4/CD8<0.4 gp CD4 median(IQR): 280 cells/ul(156-407); CD4/CD8 0.4-1.0 gp CD4 median(IQR): 493 cells/ul(378-636); CD4/CD8 >1.0 gp CD4 median(IQR): 687 cells/ul(486-874)	CD4/CD8<0.4 group, VL>50copies/ml: 52%; CD4/CD8 0.4-1.0 group, VL>50copies/ml: 30%; CD4/CD8>1.0 group, VL>50copies/ml: 8.8%	Lower CD4/CD8 ratio significantly associated with lower DLCO. Airflow obstruction and spirometry values (FEV1 and FVC) were not significantly different between the groups. Lower CD4/CD8 ratio associated with >10% emphysema.
Crothers K et al 2016. Widespread activation of immunity and pro-inflammatory programs in peripheral blood leukocytes of HIV-infected patients with impaired lung gas exchange	2016	United States	Yes	N/A	Cross-Sectional	No	N/A	39 HIV+ and HIV- men	90% Black (HIV, low DLCO, n = 10); 67% Black (HIV, preserved DLCO, n = 9); 91% Black (Healthy, low DLCO, n = 11); 56% Black (Healthy, preserved DLCO, n = 9);	52 (IQR 51-57)(HIV, low DLCO, n = 10); 49 (IQR 40-53) (HIV, preserved DLCO, n = 9); 50 (IQR 48-57) (Healthy, low DLCO, n = 11); 48 (IQR 46-50) (Healthy, preserved DLCO, n = 9);	Immunoassay (IL-6); ELISA (sCD14)	Blood (plasma)	Emphysema	sCD14 median: 1681ng/ml IL-6 (HIV with low DLCO) median(IQR): 3.5pg/ml (3.0-4.3) IL-6 (HIV with preserved DLCO) median(IQR): 1.3pg/ml (1.0-1.8)	10 HIV + Low DLCO 9 HIV + preserved DLCO	Current (100%) HIV + Low DLCO pack years median (IQR): 35(21-40); HIV + preserved DLCO pack years median (IQR): 28(10-34)	previously diagnosed	HIV + Low DLCO: FEV1 % predicted, median(IQR): 79(72-88); FVC % predicted, median(IQR): 99(95-103); FEV1/FVC, meidan(IQR): 75(70-81); DLCO % predicted, median(IQR): 39(37-40) HIV + preserved DLCO: FEV1 % predicted, median(IQR): 109(105-110); FVC % predicted, median(IQR): 85(77-95); FEV1/FVC, meidan(IQR): 79(75-82); DLCO % predicted, median(IQR): 83(71-84) Chest CT- Any radiographic emphysema: HIV…	N/A	N/A	N/A	N/A	N/A	N/A	N/A	N/A	N/A	N/A	N/A	N/A	sCD14 median: 1367 ng/ml IL-6 in low DLCO median (IQR): 1.3pg/ml (1.0-1.7) IL-6 in preserved DLCO median(IQR):1.8pg/ml (1.3-2.3)	11 low DLCO; 9 preserved DLCO	Current (100%); Low DLCO pack years median (IQR): 20(16-26) preserved DLCO pack years median (IQR): 12(8-31)	Healthy Low DLCO FEV1 % predicted, median(IQR): 79(70-92); FVC % predicted, median(IQR):105(102-115); FEV1/FVC, meidan(IQR): 80(76-82); DLCO % predicted, median(IQR): 40(35-43) Healthy preserved DLCO FEV1 % predicted, median(IQR): 96(89-103); FVC % predicted, median(IQR): 81(74-87); FEV1/FVC, meidan(IQR): 75(71-80); DLCO % predicted, median(IQR): 74(67-89)	N/A	Yes	70% (HIV, low DLCO, n = 10); 100% (HIV, preserved DLCO, n = 9);	N/A	cells/mm3: 310 (IQR 241-323)(HIV, low DLCO, n = 10); 507 (IQR 441-707) (HIV, preserved DLCO, n = 9);	copies/mL: < 50 (HIV, low DLCO, n = 10); < 50 (HIV, preserved DLCO, n = 9);	Plasma sCD14 levels were significantly higher in HIV vs Healthy (1681 vs. 1367 ng/ mL, P < 0.02). HIV + low DLCO had significantly higher plasma IL-6 vs other groups, implying enhanced state of immune activation and inflammation. A greater proportion of HIV+ subjects had radiographic evidence for emphysema, particularly those with low DLCO.
Wang H 2017. Effect of bronchofiberscope airway lavage on respiratory function and inflammatory stress level in adults with severe pneumonia	2017	China	No	No correlation between cytokine and lung function
Chung CL et al 2005. Proinflammatory cytokines, transforming growth factor-beta1, and fibrinolytic enzymes in loculated and free-flowing pleural exudates	2005	Taipei	No	No measure of lung function
Abul H et al 2001. Levels of IL-8 and myeloperoxidase in the lungs of pneumonia patients	2001	Kuwait	No	No measure of lung function
Akgun M et al 2005. Serum IL-18 levels in tuberculosis: comparison with pneumonia, lung cancer and healthy controls	2005	Turkey	No	No measure of lung function
Alan M et al 2014. Clinical risk scores and blood biomarkers as predictors of long-term outcome in patients with community-acquired pneumonia: a 6-year prospective follow-up study	2014	Switzerland	No	No measure of lung function
Alan M et al 2015. Clinical risk scores and blood biomarkers as predictors of long-term outcome in patients with community-acquiredpneumonia : a 6-year prospective follow-up study.	2015	Switzerland	No	No measure of lung function
Antunes G et al 2002. Systemic cytokine levels in community-acquired pneumonia and their association with disease severity	2002	United kingdom	No	No measure of lung function
Bauer TT et al 2000. Comparison of systemic cytokine levels in patients with acute respiratory distress syndrome, severe pneumonia, and controls	2000	Spain	No	No measure of lung function
Benfield TL et al 1995. Prognostic value of interleukin-8 in AIDS-related neumocystis carinii pneumonia	1995	Denmark	No	No measure of lung function
Benfield TL et al 1995. Interleukin-8 and eicosanoid production in the lung during moderate to severe Pneumocystis carinii pneumonia in AIDS: a role of interleukin-8 in the pathogenesis of P. carinii pneumonia	1995	Denmark	No	No measure of lung function
Bentsen KD et al 1993. Serum type III procollagen peptide in patients with Pneumocystis carinii infection. The Copenhagen-Amsterdam PCP-Prednisolone Study Group	1993	Denmark	No	No measure of lung function
Boldt MJ et al 1997. Utility of lactate dehydrogenase vs radiographic severity in the differential diagnosis of Pneumocystis carinii pneumonia	1997	Canada	No	No measure of lung function
Calbo E et al 2008. Systemic expression of cytokine production in patients with severe pneumococcal pneumonia: effects of treatment with a beta-lactam versus a fluoroquinolone	2008	Spain	No	No measure of lung function
Calfee CS et al 2015. Distinct molecular phenotypes of direct vs indirect ARDS in single-center and multicenter studies.	2015	USA	No	No measure of lung function
Christ-Crain M et al 2008. Use of B-type natriuretic peptide in the risk stratification of community-acquired pneumonia	2008	Switzerland	No	No measure of lung function
Claessens YE et al 2010. Accuracy of C-reactive protein, procalcitonin, and mid-regional pro-atrial natriuretic peptide to guide site of care of community-acquired pneumonia	2010	France	No	No measure of lung function
Haran JP et al 2013. Cytokine markers as predictors of type of respiratory infection in patients during the influenza season	2013	USA	No	No measure of lung function
Hendrickson CM et al 2017. Higher mini-BAL total protein concentration in early ARDS predicts faster resolution of lung injury measured by more ventilator-free days	2017	United States	No	No measure of lung function
Holm et al 2007. Procalcitonin versus C-reactive protein for predicting pneumonia in adults with lower respiratory tract infection in primary care	2007	Denmark	No	No measure of lung function
Igonin AA et al 2004. Circulating cytokines as markers of systemic inflammatory response in severe community-acquired pneumonia	2004	Russia	No	No measure of lung function
Kasamatsu Y et al 2012. Usefulness of a semi-quantitative procalcitonin test and the A-DROP Japanese prognostic scale for predicting mortality among adults hospitalized with community-acquired pneumonia	2012	Japan	No	No measure of lung function
Kolditz M et al 2012. Serum cortisol predicts death and critical disease independently of CRB-65 score in community-acquired pneumonia: a prospective observational cohort study	2012	Germany	No	No measure of lung function
Kosmas EN et al 1997. Daily variation in circulating cytokines and acute-phase proteins correlates with the clinical and laboratory indices in community-acquired pneumonia	1997	Greece	No	No measure of lung function
Kruger S et al 2008. Procalcitonin predicts patients at low risk of death from community-acquired pneumonia across all CRB-65 classes	2008	Germany	No	No measure of lung function
Lin WC et al 2013. Plasma kallistatin levels in patients with severe community-acquired pneumonia	2013	Taiwan	No	No measure of lung function
Lindstrom ST et al 2014. Procalcitonin, a valuable biomarker assisting clinical decision-making in the management of community-acquiredpneumonia .	2014	Australia	No	No measure of lung function
Liu B et al 2014. Role of Presepsin (sCD14-ST) and the CURB65 scoring system in predicting severity and outcome of community-acquired pneumonia in an emergency department	2014	China	No	No measure of lung function
Marik et al 1993. Hydrocortisone and tumor necrosis factor in severe community-acquired pneumonia. A randomized controlled study	1993	USA	No	No measure of lung function
Monton C et al 1999. Cytokine expression in severe pneumonia: a bronchoalveolar lavage study	1999	Spain	No	No measure of lung function
Nowak A et al 2012. Direct comparison of three natriuretic peptides for prediction of short- and long-term mortality in patients with community-acquired pneumonia	2012	Switzerland	No	No measure of lung function
Paats MS et al 2013. T helper 17 cells are involved in the local and systemic inflammatory response in community-acquired pneumonia	2013	Netherlands	No	No measure of lung function
Reade MC et al 2009. Differences in immune response may explain lower survival among older men with pneumonia	2009	USA	No	No measure of lung function
Remmelts HHF et al 2012. Addition of Vitamin D status to prognostic scores improves the prediction of outcome in community-acquired pneumonia .	2012	Netherlands	No	No measure of lung function
Schmidt et al 2006. Pulmonary surfactant in patients with Pneumocystis pneumonia and acquired immunodeficiency syndrome	2006	Germany	No	No measure of lung function
Schuetz P et al 2010. Prohormones for prediction of adverse medical outcome in community-acquired pneumonia and lower respiratory tract infections	2010	Switzerland	No	No measure of lung function
Schutte H et al 1996. Bronchoalveolar and systemic cytokine profiles in patients with ARDS, severe pneumonia and cardiogenic pulmonary oedema	1996	Germany	No	No measure of lung function
Tang L et al 2014. Severe pneumonia mortality in elderly patients is associated with downregulation of Toll-like receptors 2 and 4 on monocytes	2014	China	No	No measure of lung function
Thiem U et al 2009. C-reactive protein, severity of pneumonia and mortality in elderly, hospitalised patients with community-acquired pneumonia	2009	Germany	No	No measure of lung function
Tseng CC et al 2014. Impact of Serum Biomarkers and Clinical Factors on Intensive Care Unit Mortality and 6-Month Outcome in Relatively Healthy Patients with Severe Pneumonia and Acute Respiratory Distress Syndrome	2014	Taiwan	No	No measure of lung function
Van Vugt SF et al 2013. Use of serum C reactive protein and procalcitonin concentrations in addition to symptoms and signs to predict pneumonia in patients presenting to primary care with acute cough: diagnostic study	2013	Netherlands (12 European countries)	No	No measure of lung function
Viasus et al 2015. The effect of simvastatin on inflammatory cytokines in community-acquired pneumonia : A randomised, double-blind, placebo-controlled trial.	2015	Spain	No	No measure of lung function
Villard J et al 1995. GRO alpha and interleukin-8 in Pneumocystis carinii or bacterial pneumonia and adult respiratory distress syndrome	1995	Switzerland	No	No measure of lung function
Wu CL et al 2006. Etiology and cytokine expression in patients requiring mechanical ventilation due to severe community-acquired pneumonia	2006		No	No measure of lung function
Wu HP et al 2007. Decreased in vitro interferon-gamma production in patients with cavitary tuberculosis on chest radiography	2007	Taiwan	No	No measure of lung function
Yasuda H et al 2002. Increased blood carboxyhaemoglobin concentrations in inflammatory pulmonary diseases	2002	Japan	No	No measure of lung function
Chien JY et al 2006. Temporal changes in cytokine/chemokine profiles and pulmonary involvement in severe acute respiratory syndrome	2006	Taiwan	No	Not population of interest
Narita M et al 2000. Close association between pulmonary disease manifestation in Mycoplasma pneumonia infection and enhanced local production of interleukin-18 in the lung, independent of gamma interferon	2000	Japan	No	Not population of interest
Stein M et al 2018. A novel host-protein assay outperforms routine parameters for distinguishing between bacterial and viral lower respiratory tract infections	2018	Isreal	No	Not population of interest
Wang CH et al 2005. Persistence of lung inflammation and lung cytokines with high-resolution CT abnormalities during recovery from SARS	2005	Taiwan	No	Not population of interest
Zhengwei D et al 2018. Hemostasis and Lipoprotein Indices Signify Exacerbated Lung Injury in Tuberculosis With Diabetes Comorbidity	2018	China	No	Not population of interest

## Sheet: Abstracts- Extracted
Name of article	Language	author	Year of publication	Include	Exclude	Reason for exclusion	Country	design	Adults	population in the study	cytokines, chemokines, biomarkers	lung function defined by diagnostics	Patients with any underlying (non-pneumonia) lung disease	Other causes of immunosuppression
Comparison of systemic cytokine levels in patients with acute respiratory distress syndrome, severe pneumonia, and controls	English	Bauer TT, Monton C, Torres A, Cabello H, Fillela X, Maldonado A, Nicolas JN, Zavala E	2000	No	Yes	Duplicate
Contribution of C-reactive protein to the diagnosis and assessment of severity of community-acquired pneumonia	English	Almirall J, Bolibar I, Toran P, Pera G, Boquet X, Balanzo X, Sauca G	2004	No	Yes	Duplicate
Cytokine expression in severe pneumonia: a bronchoalveolar lavage study	English	Monton C, Torres A, El-Ebiary M, Filella X, Xaubet A, Bellacsa JP	1999	No	Yes	Duplicate
Effect of procalcitonin-guided treatment on antibiotic use and outcome in lower respiratory tract infections: cluster-randomised, single-blinded intervention trial	English	Christ-Crain M, Jaccard-Stolz D, Bingisser R et al	2004	No	Yes	Duplicate
High levels of interleukin-8 in the blood and alveolar spaces of patients with pneumonia and adult respiratory distress syndrome	English	Chollet-Martins S, Montravers P, Gibert C, Elbim MC, Desmonts JM, Fagon JY, Gougerot - Pocidalo MA	1993	No	Yes	Duplicate
Multinational, observational study of procalcitonin in ICU patients with pneumonia requiring mechanical ventilation: a multicenter observational study	English	Bloos F, Marshall JC, Dellinger RP et al	2011	No	Yes	Duplicate
Plasma d-dimer levels correlate with outcomes in patients with community-acquired pneumonia	English	Querol-Ribelles JM, Tenias JM, Grau E, Querol-Borras JM, Climent JL, Gomez E, Martinez I	2004	No	Yes	Duplicate
Pro-adrenomedullin to predict severity and outcome in community-acquired pneumonia [ISRCTN04176397]	English	Christ-Crain M, Morgenthaler NG, Stolz D et al	2006	No	Yes	Duplicate
Procalcitonin and C-reactive protein levels in community-acquired pneumonia: correlation with etiology and prognosis	English	Hedlund J, Hansson LO	2000	No	Yes	Duplicate
A novel host-protein assay outperforms routine parameters for distinguishing between bacterial and viral lower respiratory tract infections	English	Stein M, Lipman-Arens S, Oved K et al	2018	Yes	No	N/A	Isreal	Cross-sectional	0	Pneumonia	TRAIL, IP-10, CRP	Chest radiograph	-	-
Azithromycin as Host-directed Therapy for PulmonaryTuberculosis	Azithromycin as Host-directed Therapy for PulmonaryTuberculosis	Alffenaar J-WC	2018	Yes	No	N/A	Netherlands	Clinical trial	0	CAP	cytokines (details not mentioned)	Pulmonary tissue remodelling (details not mentioned)	No	No
Calprotectin I Serum as a Diagnostic Marker	English	Henrikson A	2018	Yes	No	N/A	Norway	Clinical trial	0	CAP	Calprotectin	Chest radiograph	acute exacerbations of COPD	-
Effect of bronchofiberscope airway lavage on respiratory function and inflammatory stress level in adults with severe pneumonia	English	Wang H	2017	Yes	No	N/A	China	Cross-sectional	0	CAP	high mobility group box B1(HMGB1), interleukin-2 (IL-2), interferon γ (IFN-γ), cortisol (Cor), adrenaline (ADR) and noradrenaline (NADR)	Spirometry	No	No
Hemostasis and Lipoprotein Indices Signify Exacerbated Lung Injury in Tuberculosis With Diabetes Comorbidity	English	Dong Z, Shi J, Dorhoi A et al	2018	Yes	No	N/A	China	Cross-sectional	0	CAP	Fibrinogen, high density liprprotein cholesterol	Chest radiograph and biopsies	Not mentioned	Not mentioned
Higher mini-BAL total protein concentration in early ARDS predicts faster resolution of lung injury measured by more ventilator-free days	English	Hendrickson CM, Abbott J, Zhuo H et al	2017	Yes	No	N/A	United States	Cross-sectional	0	CAP?	Biomarkers, IgM, (blood)- other details not mentioned	Not mentioned	Not mentioned	Not mentioned
TB Sequel: Pathogenesis and Risk Factors of Long-term Sequelae of Pulmonary TB	English	Mabuto T	2018	Yes	No	N/A	Africa	Clinical trial	yes	TB	Host immune factors	Spirometry, Xray	-	-
A Cross Sectional Analysis of the Role of the Antimicrobial Peptide Cathelicidin in Lung Function Impairment within the ALIVE Cohort	English	Lambert AA, Kirk GD et al	2014	Yes	No	N/A	USA	Cross-sectional	0	HIV, Healthy	Cathelicidin	FEV1	No	None
Accuracy of C-reactive protein, procalcitonin, and mid-regional pro-atrial natriuretic peptide to guide site of care of community-acquired pneumonia	English	Claessens Y-e, Mathevon T, Kierzek G et al	2010	Yes	No	N/A	France	Clinical Study	0	CAP	procalcitonin, CRP, ANP (atrial natriuretic peptide)	PSI	No	No
Addition of Vitamin D status to prognostic scores improves the prediction of outcome in community-acquired pneumonia .	English	Remmelts HH, van de Garde EM, Meijvis SC, Peelen EL, Damoiseaux JG, Grutters JC, Biesma DH, Bos WJ, Rijkers GT	2012	Yes	No	N/A	Netherlands	Cohort	0	CAP	CRP, Cortisol, 25-hydroxyvitamin D	PSI, CURB-65	No	No
Bronchoalveolar and systemic cytokine profiles in patients with ARDS, severe pneumonia and cardiogenic pulmonary oedema	English	Schütte H, Lohmeyer J, Rosseau S, Ziegler S, Siebert C, Kielisch H, Pralle H, Grimminger F, Morr H, Seeger W	1996	Yes	No	N/A	Germany	Case-control	0	CAP, Healthy	IL-6, IL-8, TNF-alpha,	Not specified	No	No
Circulating cytokines as markers of systemic inflammatory response in severe community-acquired pneumonia	English	Igonin AA, Armstrong VW, Shipkova M, Lazareva NB, Kukes VG, Oellerich M	2004	Yes	No	N/A	Russia	Cohort study	0	CAP	IL-6, IL-*, IL-10, CRP	Severity score, oxygen saturation	No	No
Clinical risk scores and blood biomarkers as predictors of long-term outcome in patients with community-acquired pneumonia: a 6-year prospective follow-up study	English	Alan M, Grolimund E, Kutz A, Schuetz P.	2014	Yes	No	N/A	Switzerland	Cohort	0	CAP	Pro-adrenomedullin, pro-atrial natriuretic peptide	Chest radiograph	No	None
Clinical risk scores and blood biomarkers as predictors of long-term outcome in patients with community-acquired pneumonia: a 6-year prospective follow-up study	English	Alan M, Grolimund E, Kutz A et al	2015	Yes	No	N/A	Switzerland	Cohort study	0	CAP	Pro-adrenomedullin, pro-atrial natriuretic peptide	PSI, CURB-65	No	No
Close association between pulmonary disease manifestation in Mycoplasma pneumonia infection and enhanced local production of interleukin-18 in the lung, independent of gamma interferon	English	Narita M, Tanaka H, Abe S et al	2000	Yes	No	N/A	Japan	Cross-sectional	0	CAP	IL-18	Chest radiograph	No	No
Comparison of interferon-gamma response between tuberculosis and non-tubercular pneumonia.	English	Wu HP, Hua CC, Liu YC, Chuang DY	2007	Yes	No	N/A	Taiwan	Cross-sectional	0	CAP	IFN- gamma	Chest radiograph	Not mentioned	Not mentioned
Comparison of systemic cytokine levels in patients with acute respiratory distress syndrome, severe pneumonia, and controls	English	Bauer TT, Montón C, Torres A, Cabello H, Fillela X, Maldonado A, Nicolás JM, Zavala E	2000	Yes	No	N/A	Spain	Case-control	0	CAP, Healthy	TNF-alpha, IL-1beta	Not specified	No	No
Copenhagen Co-morbidity in HIV Infection Study	English	Nielsen SD	2017	Yes	No	N/A	Denmark	Cohort	0	HIV, HIV + CAP, Healthy	Inflammatory markers	Spirometry, Chest radiograph	No	No
C-reactive protein, severity of pneumonia and mortality in elderly, hospitalised patients with community-acquired pneumonia	English	Thiem U, Niklaus D, Sehlhoff B, Stückle C, Heppner HJ, Endres HG, Pientka L	2009	Yes	No	N/A	Germany	Cross-sectional	0	CAP	CRP	PSI	No	No
Cytokine expression in severe pneumonia: a bronchoalveolar lavage study	English	Montón C, Torres A, El-Ebiary M, Filella X, Xaubet A, de la Bellacasa JP	1999	Yes	No	N/A	Spain	Cohort study	0	CAP, Healthy	TNF-alpha, IL-1beta, IL-6, IL-8, IL-10, IL-1	Not specified	No	No
Cytokine markers as predictors of type of respiratory infection in patients during the influenza season	English	Haran JP, Buglione-Corbett R, Lu S	2013	Yes	No	N/A	USA	Case-control	0	CAP	IL-4, IL-5, IL-6, GMCSF, IFN-gamma, IL-10	Chest radiograph	No	No
Daily variation in circulating cytokines and acute-phase proteins correlates with the clinical and laboratory indices in community-acquired pneumonia	English	Kosmas EN, Baxevanis CN, Papamichail M, Kordossis T.	1997	Yes	No	N/A	Greece	Cross-sectional	0	CAP	IL-1β, IL-6, TNF-α, CRP, FBN	Chest radiograph	No	No
Decreased in vitro interferon-gamma production in patients with cavitary tuberculosis on chest radiography	English	Wu HP, Hua CC, Chuang DY	2007	Yes	No	N/A	Taiwan	Cross-sectional	0	CAP	IFN- gamma	Chest radiograph	No	No
Differences in immune response may explain lower survival among older men with pneumonia	English	Reade MC, Yende S, D'Angelo G, Kong L, Kellum JA, Barnato AE, Milbrandt EB, Dooley C, Mayr FB, Weissfeld L, Angus DC; Genetic and Inflammatory Markers of Sepsis Investigators	2009	Yes	No	N/A	USA	cohort	0	CAP	IL-6, IL-10, d-dimer, antithrombin-III, and factor IX	Not specified	Not mentioned	Not mentioned
Direct comparison of three natriuretic peptides for prediction of short- and long-term mortality in patients with community-acquired pneumonia	English	Nowak A, Breidthardt T, Christ-Crain M et al	2012	Yes	No	N/A	Switzerland	Cohort study	0	CAP	NT-proBNP, MR-proANP, BNP	PSI, CURB-65	No	No
Distinct molecular phenotypes of direct vs indirect ARDS in single-center and multicenter studies.	English	Calfee CS, Janz DR, Bernard GR, May AK, Kangelaris KN, Matthay MA, Ware LB	2015	Yes	No	N/A	USA	Cross-sectional	0	CAP	angiopoietin-2, vWF, IL-6, IL-8	Not specified	Not mentioned	Not mentioned
Etiology and cytokine expression in patients requiring mechanical ventilation due to severe community-acquired pneumonia	English	Wu CL, Chan MC, Chang GC, Lee GC, Chin CS, Chang KM, Hsu JY	2006	Yes	No	N/A	Taiwan	Cross-sectional	0	CAP	IL-1β, IL-8, IL-10	Not specified	No	No
GRO alpha and interleukin-8 in Pneumocystis carinii or bacterial pneumonia and adult respiratory distress syndrome	English	Villard J, Dayer-Pastore F, Hamacher J et al	1995	Yes	No	N/A	Switzerland	Cross-sectional	0	CAP, HIV + CAP, Healthy	IL8, GRO alpha	Not specified	Not mentioned	Not mentioned
Hydrocortisone and tumor necrosis factor in severe community-acquired pneumonia. A randomized controlled study	English	Marik P, Kraus P, Sribante J, Havlik I, Lipman J, Johnson DW	1995	Yes	No	N/A	South Africa	Clinical trial	0	CAP	TNF-alpha	APACHE score, lung injury score	No	No
Identifying sepsis in the emergency room: the best clinical and laboratory variables	English	Gardlund B, Hansson K, Gille-Johnson	2008	Yes	No	N/A	Sweden	Cross-sectional	0	CAP, Healthy	CRP, D-dimer, albumin, bilirubin, PCT, IL-6, LBP	Chest radiograph	No	No
Immunosuppressive Effects of Smoking and HIV-1 on the Development of Lung Disease	English	University of Colorado, Denver	2016	Yes	No	N/A	USA	Case-control	0	HIV, Healthy	PD-1, IL-10	FEV1, FVC	No	No
Impact of Serum Biomarkers and Clinical Factors on Intensive Care Unit Mortality and 6-Month Outcome in Relatively Healthy Patients with Severe Pneumonia and Acute Respiratory Distress Syndrome	English	Tsen C-C, Fang W-F, Leung S-Y et al	2014	Yes	No	N/A	Taipei	Cohort study	0	CAP	HMGB1, albumin	Mechanical ventilation; Mean pressure of oxygen	No	No
Increased blood carboxyhaemoglobin concentrations in inflammatory pulmonary diseases	English	Yasuda H, Yamaya M, Yanai M, Ohrui T, Sasaki H	2002	Yes	No	N/A	Japan	Case-control	0	Healthy, CAP	Hb-CO, CRP,	FEV1	No	No
Increased risk of radiographic emphysema in HIV is associated with elevated soluble CD14 and nadir CD4	English	Attia EF, Akgün KM, Wongtrakool C et al	2014	Yes	No	N/A	USA	Cross-sectional	0	HIV	IL-6, D-dimer, sCD14	Chest radiograph	Emphysema	No
Interleukin-8 and eicosanoid production in the lung during moderate to severe Pneumocystis carinii pneumonia in AIDS: a role of interleukin-8 in the pathogenesis of P. carinii pneumonia	English	Benfield TL, van Steenwijk R, Nielsen TL, Dichter JR, Lipschik GY, Jensen BN, Junge J, Shelhamer JH, Lundgren JD	1995	Yes	No	N/A	Denmark	Case-control	0	CAP, Healthy	IL-8, LTB4	PaO2	No	No
Levels of IL-8 and myeloperoxidase in the lungs of pneumonia patients	English	Abul H, Abul A, Khan I, Mathew TC, Ayed A, Al-Athary E	2001	Yes	No	N/A	Kuwait	Case-control	0	CAP	IL-8	Chest radiograph	No	No
Persistence of lung inflammation and lung cytokines with high-resolution CT abnormalities during recovery from SARS	English	Wang CH, Liu CY, Wan YL, Chou CL, Huang KH, Lin HC, Lin SM, Lin TY, Chung KF, Kuo HP	2005	Yes	No	N/A	Taiwan	Case-control	0	CAP, Healthy	TNF-alpha, IL-6, IL-8, RANTES, MCP-1	Chest radiograph	No	No
Plasma kallistatin levels in patients with severe community-acquired pneumonia	English	Lin WC, Lu SL, Lin CF, Chen CW, Chao L, Chao J, Lin YS	2013	Yes	No	N/A	Taiwan	Case-control	0	CAP, Healthy	kallistatin, kallikrein, TNF-α, IL-1β, IL-6, IL-8, CRP, protein C, anti-thrombin III	CURB-65	No	No
Procalcitonin predicts patients at low risk of death from community-acquired pneumonia across all CRB-65 classes	English	Krüger S, Ewig S, Marre R, Papassotiriou J, Richter K, von Baum H, Suttorp N, Welte T; CAPNETZ Study Group	2008	Yes	No	N/A	Germany	Cohort study	0	CAP	procalcitonin, CRP	CRB-65 score	No	No
Procalcitonin versus C-reactive protein for predicting pneumonia in adults with lower respiratory tract infection in primary care	English	Holm A, Pedersen SS, Nexoe J, Obel N, Nielsen LP, Koldkjaer O, Pedersen C	2007	Yes	No	N/A	Denmark	Cohort study	0	CAP	procalcitonin, CRP	Chest radiograph	No	No
Procalcitonin, a valuable biomarker assisting clinical decision-making in the management of community-acquiredpneumonia .	English	Lindstrom ST, Wong EKC	2014	Yes	No	N/A	Australia	Cross-sectional	0	CAP	PCT,	PSI, CURB-65	No	No
Prognostic value of interleukin-8 in AIDS-related Pneumocystis carinii pneumonia	English	Benfield T, Vestbo J, Junge J et al	1995	Yes	No	N/A	Denmark	Case-control	0	HIV + CAP, Healthy	IL-8	Mechanical ventilation; Mean pressure of oxygen	No	No
Prohormones for prediction of adverse medical outcome in community-acquired pneumonia and lower respiratory tract infections	English	Schuetz P, Wolbers M, Christ-Crain M et al	2010	Yes	No	N/A	Switzerland	Cohort	0	CAP	ADM, ET1, ANP, copeptin, procalcitonin	Chest radiograph	No	No
Proinflammatory cytokines, transforming growth factor-beta1, and fibrinolytic enzymes in loculated and free-flowing pleural exudates	English	Chung CL, Chen CH, Sheu JR, Chen YC, Chang SC	2005	Yes	No	N/A	Taiwan	Case-control	0	CAP	IL1beta, TNF-alpha, TGF-beta, PAI-1, tPA	Chest radiograph	No	No
Pulmonary surfactant in patients with Pneumocystis pneumonia and acquired immunodeficiency syndrome	English	Schmidt R, Markart P, Ruppert C, Temmesfeld B, Nass R, Lohmeyer J, Seeger W, Günther A	2006	Yes	No	N/A	Germany	Cohort	0	CAP + HIV, CAP	Surfactant	Not specified	Not mentioned	Not mentioned
Relationship between whole-blood interferon-gamma production and extent of radiographic disease in patients with pulmonary tuberculosis	English	Inokuchi N, Sugahara K, Soda H et al	2003	Yes	No	N/A	Japan	Cross-sectional	0	CAP, healthy	IFN- gamma	Chest radiograph	No	No
Results of the HARP study: A randomized double blind phase II trial of 80mg simvastatin in acute lung injury.	English	Craig TR, Duffy MJ, Shyamsundar M et al	2010	Yes	No	N/A	United kingdom	Clinical trial	0	CAP	Not mentioned	Not specified	Not mentioned	Not mentioned
Role of Presepsin (sCD14-ST) and the CURB65 scoring system in predicting severity and outcome of community-acquired pneumonia in an emergency department	English	Liu B, Yin Q, Chen YX et al	2014	Yes	No	N/A	China	Cohort study	0	CAP	sCD14-ST	CURB-65	No	No
Serum cortisol predicts death and critical disease independently of CRB-65 score in community-acquired pneumonia: a prospective observational cohort study	English	Kolditz M, Höffken G, Martus P, Rohde G, Schütte H, Bals R, Suttorp N, Pletz MW; CAPNETZ study group	2012	Yes	No	N/A	Germany	Cohort	0	CAP	CRP, cortisol	Mechanical ventilation; Mean pressure of oxygen	No	No
Serum IL-18 levels in tuberculosis: comparison with pneumonia, lung cancer and healthy controls	English	Akgun M, Saglam L, Kaynar H, Yildirim AK, Mirici A, Gorguner M, Meral M, Ozden K	2005	Yes	No	N/A	Turkey	Case-control	0	CAP, Healthy	IL-18	Chest radiograph	No	No
Serum type III procollagen peptide in patients with Pneumocystis carinii infection. The Copenhagen-Amsterdam PCP-Prednisolone Study Group	English	Bentsen KD, Nielsen TL, Eaftinck Schattenkerk JK, Jensen BN, Lundgren JD	1993	Yes	No	N/A	Netherlands	Cohort	0	HIV + CAP	PIIINP	Mechanical ventilation; Mean pressure of oxygen	No	No
Severe pneumonia mortality in elderly patients is associated with downregulation of Toll-like receptors 2 and 4 on monocytes	English	Tang L, Li Q, Bai J et al	2014	Yes	No	N/A	China	Case-control	0	CAP	TLR2, TLR4, TNF-alpha, IL-1, IL-6	APACHE score, CURB-65	No	No
Systemic cytokine levels in community-acquired pneumonia and their association with disease severity	English	Antunes G, Evans SA, Lordan JL, Frew AJ	2002	Yes	No	N/A	United Kingdom	Cross-sectional	0	CAP	TNF-alpha, IL-6, IL-10, IL-1ra	APACHE score, lung injury score	No	No
Systemic expression of cytokine production in patients with severe pneumococcal pneumonia: effects of treatment with a beta-lactam versus a fluoroquinolone	English	Calbo E1, Alsina M, Rodríguez-Carballeira M, Lite J, Garau J.	2008	Yes	No	N/A	Spain	Clinical Study	0	CAP	TNF-alpha, IL-1beta, IL-6, IL-8, IL-10, IL-1	Chest radiograph	No	No
T helper 17 cells are involved in the local and systemic inflammatory response in community-acquired pneumonia	English	Paats MS, Bergen IM, Hanselaar WE, van Zoelen EC, Verbrugh HA, Hoogsteden HC, van den Blink B, Hendriks RW, van der Eerden MM	2013	Yes	No	N/A	Netherlands	Case-control	0	CAP	IL-17A, IL-22	PSI	No	No
Temporal changes in cytokine/chemokine profiles and pulmonary involvement in severe acute respiratory syndrome	English	Chien JY, Hsueh PR, Cheng WC, Yu CJ, Yang PC	2006	Yes	No	N/A	Taiwan	Case-control	0	CAP, Healthy	IP-10, IL-2, IL-6, IFN-gamma, IL-10, IL-8, MIG	Chest radiograph	No	No
The effect of simvastatin on inflammatory cytokines in community-acquired pneumonia : A randomised, double-blind, placebo-controlled trial.	English	Viasus D, Garcia-Vidal C, Simonetti AF et al	2014	Yes	No	N/A	Spain	Clinical trial	0	CAP	None were significantly different	PaO2/FiO2	No	No
Use of B-type natriuretic peptide in the risk stratification of community-acquired pneumonia	English	Christ-Crain M, Breidthardt T, Stolz D et al	2008	Yes	No	N/A	Switzerland	Cross-sectional	0	CAP	CRP, BNP	PSI	No	No
Use of serum C reactive protein and procalcitonin concentrations in addition to symptoms and signs to predict pneumonia in patients presenting to primary care with acute cough: diagnostic study	English	van Vugt SF, Broekhuizen BD, Lammens C, Zuithoff NP, de Jong PA, Coenen S, Ieven M, Butler CC, Goossens H, Little P, Verheij TJ; GRACE consortium	2013	Yes	No	N/A	Netherlands	Cross-sectional	0	CAP	CRP, procalcitonin	Chest radiograph	No	No
Usefulness of a semi-quantitative procalcitonin test and the A-DROP Japanese prognostic scale for predicting mortality among adults hospitalized with community-acquired pneumonia	English	Kasamatsu Y, Yamaguchi T, Kawaguchi T, Tanaka N, Oka H, Nakamura T, Yamagami K, Yoshioka K, Imanishi M	2012	Yes	No	N/A	Japan	Cross-sectional	0	CAP	PCT, CRP,	PSI, CURB-65	No	No
Utility of lactate dehydrogenase vs radiographic severity in the differential diagnosis of Pneumocystis carinii pneumonia	English	Boldt MJ, Bai TR	1997	Yes	No	N/A	Canada	Case-control	0	HIV + CAP	LDH	Chest radiograph	No	No
Novel relationships of markers of monocyte activation and endothelial dysfunction with pulmonary dysfunction in HIV- infected persons	English	Fitzpatrick ME, Nouraie M, Gingo MR et al	2016	Yes	No	N/A	United States	Cohort	Yes	HIV, Healthy	IL-6, endothelin-1, sCD163, TNFa, sCD163, IL-2 receptor	Spirometry	Not mentioned	Not mentioned
Systemic Inflammation, Immune Activation, and Impaired Lung Function Among People Living with HIV in Rural Uganda	English	North CM, Muyanja D, Kakunhikire B et al	2018	Yes	No	N/A	United States	Cross-sectional	Yes	HIV, Healthy	sCD163, IL-6, sCD14	Spirometry	Not mentioned	Not mentioned
Relationships of pulmonary function, inflammation, and T-cell activation and senescence in an HIV-infected cohort	English	Fitzpatrick ME, Singh V, Bertolet M et al	2014	Yes	No	N/A	United States	Cross-sectional	Yes	HIV, Healthy	IL-6, IL-8	Spirometry	Not mentioned	Not mentioned
A Low Peripheral Blood CD4/CD8 Ratio Is Associated with Pulmonary Emphysema in HIV	English	Triplette et al	2017	Yes	No	N/A	United States	Cross-sectional	yes	HIV	CD4/CD8 ratio	Spirometry, CT	Not mentioned	Not mentioned
Widespread activation of immunity and pro-inflammatory programs in peripheral blood leukocytes of HIV-infected patients with impaired lung gas exchange	English	Crothers K, Petrache I, Wongtrakool C et al	2016	Yes	No	N/A	United States	Cross-sectional	Yes	HIV, Healthy	IL-6, sCD14	Spirometry, CT	COPD, Asthma	Not mentioned
A Review on Ureaplasma urealyticum	English	-	-	No	Yes	No abstract available
Abstracts from the Food Allergy and Anaphylaxis Meeting 2016	English	-	-	No	Yes	No abstract available
Acute malaria caused by mono- and co-infection of Plasmodium VIVAX AND FALCIPARUM: A COMPARATIVE OBSERVATIONAL STUDY OF 110 cases	English	-	-	No	Yes	No abstract available
AIDS, HIV, Tuberculosis, Candidiasis, Pneumocystis Carinii, Opportunistic Infections	English	-	-	No	Yes	No abstract available
APPENDIX ONE ESCHERICHIA COLI IN URINARY TRACT INFECTIONS	English	Olson PD	2018	No	Yes	No abstract available
ARTICLES OF INTEREST–September, 2017	English	-	2017	No	Yes	No abstract available
Characterization of the Immune Stimulating Properties of Type III Secretion System Needle Protein BscF from Bordetella Pertussis : Towards the Development of a New Acellular Pertussis Vaccine	English	-	-	No	Yes	No abstract available
Comparing sedationreceive as blouse and infusion at incidence of ventilator-associated pneumonia in intubated traumatic patients in ICU	English	-	-	No	Yes	No abstract available
Curcumin Attenuates Pulmonary Inflammation in Lipopolysaccharide Induced Acute Lung Injury in Neonatal Rat Model by Activating Peroxisome Proliferator-Activated Receptor γ (PPARγ) Pathway	English	-	-	No	Yes	No abstract available
Disease	English	-	-	No	Yes	No abstract available
Etiology, Disease Severity and Diagnostic Challenges of Bacterial Meningitis during Non-epidemic Seasons in Ethiopia	English	-	-	No	Yes	No abstract available
General introduction and outline of the thesis	English	-	-	No	Yes	No abstract available
Improving Management of Hospitalized Adults With Uncomplicated Cellulitis or Cutaneous Abscess	English	-	-	No	Yes	No abstract available
International Journal of Hygiene and Environmental Health	English	-	-	No	Yes	No abstract available
INTERNATIONAL JOURNAL OF SCIENTIFIC RESEARCH	English	-	-	No	Yes	No abstract available
Journal of Immunology and Serum Biology	English	-	-	No	Yes	No abstract available
Proceedings of the 5th Annual United States Army Institute of Surgical Research Summer Undergraduate Research Internship Program 2017	English	Leone R, Jensen KJ, Abijay C et al	2017	No	Yes	No abstract available
Research in Special Populations: Acute Illnesses; Critical Care; and Surgical Patients	English	-	-	No	Yes	No abstract available
Respiratory diseases induced by Bordetella bronchiseptica in internal medicine of companion animals	English	-	-	No	Yes	No abstract available
Shock, Publish Ahead of Print	English	-	-	No	Yes	No abstract available
The Effect of Storage on Red Blood Cells for Blood Transfusion's and the Biochemical, Biomechanical and Immunological Changes of the Storage Lesion	English	-	-	No	Yes	No abstract available
The risk of school-age asthma after the first severe rhinovirus-induced wheezing	English	-	-	No	Yes	No abstract available
Use of corticosteroids in tuberculosis	English	-	-	No	Yes	No abstract available
With and Without HIV	English	-	2017	No	Yes	No abstract available
A MINI OVERVIEW OF MALARIA IN PREGNANCY	English	-	-	No	Yes	No abstract available
13 Mite Allergens	-	-	-	No	Yes	No abstract available
2014 SAEM ABSTRACTS	English		2014	No	Yes	No abstract available
28th Annual Meeting of the European Association of Cardiothoracic Anaesthesiologists, EACTA 2013.	-	-	-	No	Yes	No abstract available
30th International Workshop on Surfactant Replacement, Stockholm, June 5–6, 2015	-	-	-	No	Yes	No abstract available
ARDS: clinical lessons from the oleic acid model of acute lung injury.	English	Schuster DP	1994	No	Yes	No abstract available
Articles originaux	English	-	2015	No	Yes	No abstract available
Bactericidal/permeability-increasing protein (rBPI<inf>21</inf>) in patients with hemorrhage due to trauma: results of a multicenter phase II clinical trial	-	-	-	No	Yes	No abstract available
Biomarkers of inflammation and oxidative stress in CF: Implications for antiinflammatory drug development.	English	Jain R, Khan U, Baines A et al	2016	No	Yes	No abstract available
Brasileira de Medicina	-	-	-	No	Yes	No abstract available
B-type natriuretic peptide for risk stratification in community acquired pneumonia	English	Mueller C , Laule-Kilian K , Scholer A , Perruchoud AP	2005	No	Yes	No abstract available
College of Health Sciences	English	-	-	No	Yes	No abstract available
CURRENT ISSUE THE JOURNAL OF SPORTS MEDICINE AND PHYSICAL FITNESS	-	-	-	No	Yes	No abstract available
Dapsone/pyrimethamine versus aerosolized pentamidine as prophylaxis against PCP in HIV infection	English	Dorrell L1, McCallum AK, Snow MH, Ong EL.	1995	No	Yes	No abstract available
Die Bedeutung von Antioxidantien im parodontalen Entzündungsgeschehen	-	-	-	No	Yes	No abstract available
Effect of anisodamine injection-assisted azithromycin sequential therapy on serum indexes in children with mycoplasma pneumonia	-	-	-	No	Yes	No abstract available
Emergency and Critical Care Symposium and the European Veterinary Emergency and Critical Care Society Annual Congress, 2012	English	-	2012	No	Yes	No abstract available
Four different regimens for prevention of Pneumocystis carinii pneumonia and toxoplasma encephalitis in HIV-infected patients	English	Tocchetti A, Tambini R, Allegro A, Longoni E, Rinaldi E.	1994	No	Yes	No abstract available
Granada, Spain, 19-22 November 2008	English	-	2008	No	Yes	No abstract available
How interactions between host immunity and bacterial virulence genes affect transmission of Bordetella bronchiseptica	English	Rollin OY	2012	No	Yes	No abstract available
Increased release of transforming growth factor (TGF)-beta1, TGF-beta2, and chemoattractant mediators in pneumonia	English	Buhling F, Tholert G, Kaiser D et al	1999	No	Yes	No abstract available
Infectious diseases in 1998	-	-	-	No	Yes	No abstract available
Knowledge and awareness of appropriate blood product use in perioperative patients among clinicians at an academic hospital	English	-	-	No	Yes	No abstract available
Late Breaking Poster Session Group III–Green LB TPS 2 Food allergy anaphylaxis and drug allergy	-	-	2015	No	Yes	No abstract available
Lymphocyte surge as a marker for immunorestitution disease due to Pneumocystis in jiroveci HIV-negative immunosuppressed hosts	English	Cheng VCC, Hung IFN, Wu AKL et al	2004	No	Yes	No abstract available
Lymphocyte surge as a marker for immunorestitution disease due to Pneumocystis jiroveci pneumonia in HIV-negative immunosuppressed hosts	English	Cheng VC, Hung IF, Wu AK, Tang BS, Chu CM, Yuen KY	2004	No	Yes	No abstract available
Oral Presentations Inflammatory response in acute lung injury	English	-	2005	No	Yes	No abstract available
Pathogenesis of ventilator-induced lung injury: trials and tribulations	English	Tremblay LN, Slutsky AS	2004	No	Yes	No abstract available
Phagocytes and Acute Lung Injury: Dual Roles For Interleukin‐1	English	Hybertson BM, Lee YM, Repone JE	1997	No	Yes	No abstract available
Plenary I	English	-	2016	No	Yes	No abstract available
Prevalence and Severity of Hypoglycaemia and Lactic Acidosis in Children Diagnosed with Plasmodium Falciparum Malaria	English	-	-	No	Yes	No abstract available
Selected Abstracts of the 1st Congress of joint European Neonatal Societies (jENS 2015)• Session “Pulmonology”	English	-	2015	No	Yes	No abstract available
Selected Abstracts of the 4th International Congress of UENPS	English	-	2014	No	Yes	No abstract available
Sepsis 2012.	English	-	2012	No	Yes	No abstract available
Serum cathelicidin level is associated with viral etiology and severity of bronchiolitis	English	Mansbach JM, Piedra PA, Borregaard N, Martineau AR, Neuman MI, et al	2012	No	Yes	No abstract available
Severe acute respiratory syndrome	English	-	-	No	Yes	No abstract available
Stephanie D. Kovacs, Marcus J. Rijken &	English	-	-	No	Yes	No abstract available
Stimulation of anti-inflammatory cytokines using G-CSF in severe community aquired pneumonia (SCAP) and functional neutropenia	English	Braun J, Hansen F, Dromann D, Kothe H, Aries SP, Katus HA, Dalhoff K	1999	No	Yes	No abstract available
Targeted treatment for the non-small cell lung cancer.	-	-	-	No	Yes	No abstract available
The acute presentation of interstitial lung disease	English	Fitzgerald JE	2000	No	Yes	No abstract available
The patient with acute lung injury (ALI)	English	Hamilton J	2011	No	Yes	No abstract available
The Regulation and Function of Thymic Stromal Lymphopoietin Receptor (TSLPR) in the Airway Epithelium	English	Miazgowicz MM	2008	No	Yes	No abstract available
TISSUE-SPECIFIC PROGENITOR AND STEM CELLS	-	-	-	No	Yes	No abstract available
Toll-like Receptor 2 Gene Polymorphism, Serum Cytokines and Susceptibility to Disease Severity or Treatment Response of Pulmonary Tuberculosis	English	Chang Gung Memorial Hospital	2008	No	Yes	No abstract available
United European Gastroenterology Journal	-	-	-	No	Yes	No abstract available
WJC	-	-	-	No	Yes	No abstract available
Adjunctive corticosteroid therapy for inpatients with Mycoplasma pneumoniae pneumonia	English	Tashiro M, Fushimi K, Kawano K et al	2017	No	Yes	No measure of cytokines
Admission circulating monocytes level is an independent predictor of outcome in traumatic brain injury	English	Li Z, Wu X, Wu X et al	2017	No	Yes	No measure of cytokines
AIDS-Related Endemic Mycoses in Western Cape, South Africa, and Clinical Mimics: A Cross-Sectional Study of Adults With Advanced HIV and Recent-Onset, Widespread Skin Lesions	English	Schwartz IS, Kenyon C, Lehloenya R et al	2017	No	Yes	No measure of cytokines
Benefit of Clarithromycin in Patients With Severe Infections Through Modulation of the Immune System	English	Karakike E	2018	No	Yes	No measure of cytokines
Best Clinical Endpoints That Likely Induce Worse Prognosis in Interstitial Lung Diseases	English		2018	No	Yes	No measure of cytokines
Blue Light Therapy in Reducing Inflammation During Sepsis	English	Rosengart M	2018	No	Yes	No measure of cytokines
Chart Review Study to Describe the Clinical Profile of Idiopathic Pulmonary Fibrosis (IPF) Patients Treated With Nintedanib (OFEV®) in Real-world Practice in Spain	English	-	2018	No	Yes	No measure of cytokines
Circulating microparticle levels are reduced in patients with ARDS	English	Shaver CM, Woods, J, Clune JK et al	2017	No	Yes	No measure of cytokines
Clinical applications of interferon-γ releasing assays for cytomegalovirus to differentiate cytomegalovirus disease from bystander activation: a pilot proof-of-concept study	English	Kim SH, Lee HS, Lee HJ et al	2017	No	Yes	No measure of cytokines
Clinical Profile of Suspected H1N1 Influenza Patients and Predictor of Mortality in H1N1-Positive Patients	English	Saroch A, Ramadoss R, Kumar S et al	2018	No	Yes	No measure of cytokines
Diaphragm Protective Ventilation in the Intensive Care Unit	English	Heunks LMA	2018	No	Yes	No measure of cytokines
Diversity of Pneumocystis jirovecii Across Europe: A Multicentre Observational Study	English	Alanio A, Gits-Muselli M, Guigue N et al	2017	No	Yes	No measure of cytokines
Effects of intraoperative PEEP optimization on postoperative pulmonary complications and the inflammatory response: study protocol for a randomized controlled trial	English	Ruszkai Z, Kiss E, László I et al	2017	No	Yes	No measure of cytokines
Enhanced Lung Protective Ventilation for ARDS Patients With PrismaLung	English	Allardet-Servent J	2018	No	Yes	No measure of cytokines
Evaluation of antibody responses to panels of M. tuberculosis antigens as a screening tool for active tuberculosis in Uganda	English	Shete PB, Ravindran E, Chang E et al	2017	No	Yes	No measure of cytokines
Evaluation of Safety & Efficacy of BIO-11006 Inhalation Solution in Patients With ARDS	English	Dickson B	2018	No	Yes	No measure of cytokines
Evaluation the Association of Microbiome Between Respiratory Tract Samples and Stool Samples in Pneumonic Patients Accompanied by Respiratory Failure	English	Fu P-K	2017	No	Yes	No measure of cytokines
Glycemic Control and the Prevalence of Tuberculosis Infection: A Population-based Observational Study	English	Martinez L, Zhu L, Castellanos ME et al	2017	No	Yes	No measure of cytokines
High-sensitivity cardiac troponin T predicts mortality after hospitalization for community-acquired pneumonia	English	Vestjens SMT, Spoorenberg SMC, Rijkers GT et al	2017	No	Yes	No measure of cytokines
Pneumonia Severity Index In Predicting Outcome In Elderly Patients With Community Acquired Pneumonia At A Tertiary Level Hospital In Mumbai	English	Khan Y, Pednetar S, Pandey D	2018	No	Yes	No measure of cytokines
Profile of patients with active tuberculosis admitted to a respiratory intensive care unit in a tertiary care center of North India	English	Mathu V, Dhooria S, Agarwal R et al	2018	No	Yes	No measure of cytokines
SIRS/Sepsis/Septic Shock/MOSF	English	Herron TJ, Ciesla DJ	2018	No	Yes	No measure of cytokines
Structured Exercise Training Programme in Idiopathic Pulmonary Fibrosis		Wallis T	2017	No	Yes	No measure of cytokines
The effect of HIV infection on longitudinal lung function decline among IDUs: a prospective cohort	English	Drummond MB, Merlo CA, Astemborski J et al	2013	No	Yes	No measure of cytokines
The FER rs4957796 TT genotype is associated with unfavorable 90-day survival in Caucasian patients with severe ARDS due to pneumonia	English	Hinz J, Buttner B, Kriesel F et al	2017	No	Yes	No measure of cytokines
Tuberculosis case finding and mortality prediction: added value of the clinical TBscore and biomarker suPAR	English	Rudolf F, Wagner A-J, Back FM et al	2017	No	Yes	No measure of cytokines
111-indium-DTPA-IgG lung imaging in patients with pulmonary and HIV infection	English	Khalkhali I1, Mena I, Rauh DA, Diggles LE, Pham HL, Mason GR.	1995	No	Yes	No measure of cytokines
A Comparison of HIV-Infected Patients With and Without Opportunistic (AIDS-Related) Infection	English	National Institute of Allergy and Infectious Diseases (NIAID)	2008	No	Yes	No measure of cytokines
A comparison of the clinical features of ANCA-positive and ANCA-negative idiopathic pulmonary fibrosis patients	English	Nozu T, Kondo M, Suzuki K, Tamaoki J, Nagai A	2009	No	Yes	No measure of cytokines
A comparison of three strategies for risk-adjustment of outcomes for AIDS patients hospitalized for Pneumocystis carinii pneumonia	English	Bakken S1, Dolter KJ, Holzemer WL.	1999	No	Yes	No measure of cytokines
A controlled study of inhaled pentamidine for primary prevention of Pneumocystis carinii pneumonia	English	Hirschel B1, Lazzarin A, Chopard P, Opravil M, Furrer HJ, Rüttimann S, Vernazza P, Chave JP, Ancarani F, Gabriel V, et al.	1991	No	Yes	No measure of cytokines
A controlled trial of aerosolized pentamidine or trimethoprim-sulfamethoxazole as primary prophylaxis against Pneumocystis carinii pneumonia in patients with human immunodeficiency virus infection. The Dutch AIDS Treatment Group	English	Schneider MM1, Hoepelman AI, Eeftinck Schattenkerk JK, Nielsen TL, van der Graaf Y, Frissen JP, van der Ende IM, Kolsters AF, Borleffs JC.	1992	No	Yes	No measure of cytokines
A controlled trial of dapsone versus pyrimethamine-sulfadoxine for primary prophylaxis of Pneumocystis carinii pneumonia and toxoplasmosis in patients with AIDS	English	Payen MC1, De Wit S, Sommereijns B, Clumeck N.	1997	No	Yes	No measure of cytokines
A controlled trial of early adjunctive treatment with corticosteroids for Pneumocystis carinii pneumonia in the acquired immunodeficiency syndrome. California Collaborative Treatment Group	English	Bozzette SA, Sattler FR, Chiu J, Wu AW, Gluckstein D, Kemper C, Bartok A, Niosi J, Abramson I, Coffman J	1990	No	Yes	No measure of cytokines
A multicenter randomized double-blind placebo-controlled trial of adjunctive corticosteroids in the treatment of Pneumocystis carinii pneumonia complicating the acquired immune deficiency syndrome	English	Walmsley S1, Levinton C, Brunton J, Muradali D, Rappaport D, Bast M, Spence D, Salit I.	1995	No	Yes	No measure of cytokines
A Novel Reading Scheme for Assessing the Extent of Radiographic Abnormalities and Its Association with Disease Severity in Sputum Smear-Positive Tuberculosis: An Observational Study in Hyderabad/India	English	Gorozdanovic Z, Almanza LCB, Surabhi et al	2015	No	Yes	No measure of cytokines
A phase 1 multidose study of SGN-30 immunotherapy in patients with refractory or recurrent CD30+ hematologic malignancies	English	Bartlett NL1, Younes A, Carabasi MH, Forero A, Rosenblatt JD, Leonard JP, Bernstein SH, Bociek RG, Lorenz JM, Hart BW, Barton J.	2008	No	Yes	No measure of cytokines
A phase 2 study of everolimus combined with trastuzumab and paclitaxel in patients with HER2-overexpressing advanced breast cancer that progressed during prior trastuzumab and taxane therapy	English	Hurvitz SA1, Dalenc F, Campone M, O'Regan RM, Tjan-Heijnen VC, Gligorov J, Llombart A, Jhangiani H, Mirshahidi HR, Tan-Chiu E, Miao S, El-Hashimy M, Lincy J, Taran T, Soria JC, Sahmoud T, André F.	2013	No	Yes	No measure of cytokines
A prospective study of discontinuing primary and secondary Pneumocystis carinii pneumonia prophylaxis after CD4 cell count increase to > 200 x 106 /l	English	S L Koletar 1 , A E Heald , D Finkelstein , R Hafner , J S Currier , J A McCutchan , M Vallee , F J Torriani , W G Powderly , R J Fass , R L Murphy	2001	No	Yes	No measure of cytokines
A randomized controlled trial of filgrastim as an adjunct to antibiotics for treatment of hospitalized patients with community-acquired pneumonia. CAP Study Group	English	Nelson S, Belknap SM, Carlson RW, Dale D, DeBoisblanc B, Farkas S, Fotheringham N, Ho H, Marrie T, Movahhed H, Root R, Wilson J	1998	No	Yes	No measure of cytokines
A randomized controlled trial of filgrastim for the treatment of hospitalized patients with multilobar pneumonia.	English	Nelson S, Heyder AM, Stone J, Bergeron MG, Daugherty S, Peterson G, Fotheringham N, Welch W, Milwee S, Root R	2000	No	Yes	No measure of cytokines
A randomized trial of N-acetylcysteine for prevention of trimethoprim-sulfamethoxazole hypersensitivity reactions in Pneumocystis carinii pneumonia prophylaxis (CTN 057). Canadian HIV Trials Network 057 Study Group	English	Walmsley SL1, Khorasheh S, Singer J, Djurdjev O.	1998	No	Yes	No measure of cytokines
A randomized trial of the discontinuation of primary and secondary prophylaxis against Pneumocystis carinii pneumonia after highly active antiretroviral therapy in patients with HIV infection. Grupo de Estudio del SIDA 04/98	English	Lopez Bernaldo de Quiros JC1, Miro JM, Peña JM, Podzamczer D, Alberdi JC, Martínez E, Cosin J, Claramonte X, Gonzalez J, Domingo P, Casado JL, Ribera E; Grupo de Estudio del SIDA 04/98.	2001	No	Yes	No measure of cytokines
A randomized trial of three antipneumocystis agents in patients with advanced human immunodeficiency virus infection. NIAID AIDS Clinical Trials Group	English	Bozzette SA1, Finkelstein DM, Spector SA, Frame P, Powderly WG, He W, Phillips L, Craven D, van der Horst C, Feinberg J.	1995	No	Yes	No measure of cytokines
A randomized, placebo-controlled study of the use of filgrastim in non neutropenic patients with nosocomial pneumonia	English	Hartmann P, Lammertink J, Mansmann G, Hübel K, Salzberger B, Stützer H, Engert A, Fätkenheuer G	2005	No	Yes	No measure of cytokines
A rapid preadmission method for predicting inpatient course of disease for patients with HIV-related Pneumocystis carinii pneumonia	English	Bennett CL1, Weinstein RA, Shapiro MF, Kessler HA, Dickinson GM, Peterson B, Cohn SE, George WL, Gilman SC.	1994	No	Yes	No measure of cytokines
A trial of a 7-valent pneumococcal conjugate vaccine in HIV-infected adults	English	French N1, Gordon SB2, Mwalukomo T3, White SA4, Mwafulirwa G4, Longwe H4, Mwaiponya M3, Zijlstra EE3, Molyneux ME2, Gilks CF5.	2016	No	Yes	No measure of cytokines
A comparative study of bacteremic and non-bacteremic pneumococcal pneumonia	English	Jover F1, Cuadrado JM, Andreu L, Martínez S, Cañizares R, de la Tabla VO, Martin C, Roig P, Merino J.	2008	No	Yes	No measure of cytokines
Absence of effect of trimethoprim-sulfamethoxazole on pharmacokinetics of zidovudine in patients infected with human immunodeficiency virus	English	Cañas E1, Pachon J, Garcia-Pesquera F, Castillo JR, Viciana P, Cisneros JM, Jimenez-Mejias ME.	1996	No	Yes	No measure of cytokines
Activity and safety of nivolumab, an anti-PD-1 immune checkpoint inhibitor, for patients with advanced, refractory squamous non-small-cell lung cancer (CheckMate 063): a phase 2, single-arm trial	English	Rizvi NAR, Mazieres J, Planchard D et al.	2015	No	Yes	No measure of cytokines
Acute pulmonary effects of aerosolized pentamidine. A randomized controlled study. Toronto Aerosolized Pentamidine Study (TAPS) Group	English	No authors listed	1990	No	Yes	No measure of cytokines
Acute respiratory distress syndrome in burn patients: incidence and risk factor analysis	English	Silva L, Garcia L, Oliveira B et al	2016	No	Yes	No measure of cytokines
Acute lung injury but not sepsis is associated with increased colony formation by peripheral blood mononuclear cells	English	Burnham EL, Mealer M, Gaydos J, Majka S, Moss M	2010	No	Yes	No measure of cytokines
Adjuncts to mechanical ventilation in ARDS	English	Lynch JE, Cheek JM, Chan EY et al	2006	No	Yes	No measure of cytokines
Adolescent Master Protocol for Participants 18 Years of Age and Older (AMP Up)	English	Seage G	2017	No	Yes	No measure of cytokines
Advances in cardiopulmonary resuscitation: hypothermia versus normothermia in survivors of out-of-hospital cardiac arrest	English	Temperikidis; Manolis, Antonis S	2015	No	Yes	No measure of cytokines
Aerosol pentamidine prophylaxis following Pneumocystis carinii pneumonia in AIDS patients: results of a blinded dose-comparison study using an ultrasonic nebulizer	English	Jensen BN1, Nielsen TL, Backer V, Nelsing S, Simonsen L, Flaschs H, Gaub J, Højlyng N, Nielsen JO, Mathiesen L, et al.	1993	No	Yes	No measure of cytokines
Aerosolized pentamidine as primary prophylaxis for Pneumocystis carinii pneumonia: efficacy, mortality and morbidity	English	Lidman C1, Berglund O, Tynell E, Lindbäck S, Elvin K.	1994	No	Yes	No measure of cytokines
Aerosolized pentamidine for primary prophylaxis of Pneumocystis cariniipneumonia: a controlled, randomized trial	English	Jensen BN, Nielsen TL, Backer V et al	1993	No	Yes	No measure of cytokines
Aerosolized pentamidine for prophylaxis against Pneumocystis carinii pneumonia. The San Francisco community prophylaxis trial	English	Leoung GS1, Feigal DW Jr, Montgomery AB, Corkery K, Wardlaw L, Adams M, Busch D, Gordon S, Jacobson MA, Volberding PA, et al.	1990	No	Yes	No measure of cytokines
Aerosolized pentamidine prophylaxis of Pneumocystis carinii pneumonia in HIV-infected patients	English	Domingo P, Ris J, Serra J, Puig M, Martinez E, Sambeat MA.	1995	No	Yes	No measure of cytokines
Aerosolized pentamidine versus i.v. pentamidine for secondary prophylaxis of Pneumocystis carinii pneumonia	English	Lidman C, Tynell E, Berglund O et al	1993	No	Yes	No measure of cytokines
Aerosolized pentamidine, cotrimoxazole and dapsone-pyrimethamine for primary prophylaxis of Pneumocystis carinii pneumonia and toxoplasmic encephalitis	English	Antinori A1, Murri R, Ammassari A, De Luca A, Linzalone A, Cingolani A, Damiano F, Maiuro G, Vecchiet J, Scoppettuolo G.	1995	No	Yes	No measure of cytokines
An effectiveness community-based clinical trial of Respirgard II and Fisoneb nebulizers for Pneumocystis carinii prophylaxis with aerosol pentamidine in HIV-infected individuals. Toronto Aerosol Pentamidine Study (TAPS) Group	English	McIvor RA1, Berger P, Pack LL, Rachlis A, Chan CK	1996	No	Yes	No measure of cytokines
Ancillary benefits of Mycobacterium avium-intracellulare complex prophylaxis with clarithromycin in HIV-infected patients	English	Jablonowski H1, Fätkenheuer G, Youle M, Newell T, Lines S, Craft JC.	1997	No	Yes	No measure of cytokines
Asbestosis: demonstration of distinctive interstitial fibroelastosis: a pilot study	English	Wick MR, Kendall TJ, Ritter JH	2009	No	Yes	No measure of cytokines
Association between serum osmolarity and mortality in patients who are critically ill: a retrospective cohort study	English	Shen Y, Cheng X, Ying M et al	2016	No	Yes	No measure of cytokines
Association of CMV, HBV, or HCV co-infection with vaccine response in adults with well-controlled HIV infection	English	Troy SB, Rossheim AEB, Siik RJ, Cunningham TD, Kerry JA	2015	No	Yes	No measure of cytokines
Atazanavir use and carotid intima media thickness progression in HIV: potential influence of bilirubin	English	Chow D, Kohorn L, Souza S et al	2016	No	Yes	No measure of cytokines
Atovaquone compared with dapsone for the prevention of Pneumocystis carinii pneumoniain patients with HIV infection who cannot tolerate trimethoprim, sulfonamides, or both. Community Program for Clinical Research on AIDS and the AIDS Clinical Trials Group	English	El-Sadr WM1, Murphy RL, Yurik TM, Luskin-Hawk R, Cheung TW, Balfour HH Jr, Eng R, Hooton TM, Kerkering TM, Schutz M, van der Horst C, Hafner R.	1998	No	Yes	No measure of cytokines
Atovaquone suspension compared with aerosolized pentamidine for prevention of Pneumocystis carinii pneumonia in human immunodeficiency virus-infected subjects intolerant of trimethoprim or sulfonamides	English	Chan C1, Montaner J, Lefebvre EA, Morey G, Dohn M, McIvor RA, Scott J, Marina R, Caldwell P.	1999	No	Yes	No measure of cytokines
Atovaquone suspension for treatment of Pneumocystis carinii pneumonia in HIV-infected patients	English	Rosenberg DM1, McCarthy W, Slavinsky J, Chan CK, Montaner J, Braun J, Dohn MN, Caldwell PT.	2001	No	Yes	No measure of cytokines
Bacteraemic pneumococcal pneumonia: impact of HIV on clinical presentation and outcome	English	Feldman C1, Klugman KP, Yu VL, Ortqvist A, Choiu CC, Chedid MB, Rello J, Wagener M; International Pneumococcal Study Group.	2007	No	Yes	No measure of cytokines
Bacterial meningitis and inflammation	English	Nelson RP	2006	No	Yes	No measure of cytokines
Bacterial pneumonia in hospitalized patients with HIV infection: the Pulmonary Complications, ICU Support, and Prognostic Factors of Hospitalized Patients with HIV (PIP) Study	English	Afessa B1, Green B.	2000	No	Yes	No measure of cytokines
Bacterial pneumonia in HIV-infected patients: a prospective study of 68 episodes	English	Falcó V1, Fernández de Sevilla T, Alegre J, Barbé J, Ferrer A, Ocaña I, Ribera E, Martínez-Vázquez JM.	1994	No	Yes	No measure of cytokines
Better efficacy of twice-monthly than monthly aerosolised pentamidine for secondary prophylaxis of Pneumocystis carinii pneumonia in patients with AIDS. An Italian multicentric randomised controlled trial. The Italian PCP Study Group	English	Rizzardi GP, Lazzarin A, Musicco M et al	1995	No	Yes	No measure of cytokines
Blood eosinophil counts, exacerbations, and response to the addition of inhaled fluticasone furoate to vilanterol in patients with chronic obstructive pulmonary disease: a secondary analysis of data from two parallel randomised controlled trials	English	Pascoe S, Locantore N, Dransfield MT et al	2015	No	Yes	No measure of cytokines
Bronchoalveolar lavage fluid cytology in patients with Pneumocystis carinii pneumonia	English	Jacobs JA1, Dieleman MM, Cornelissen EI, Groen EA, Wagenaar SS, Drent M.	2001	No	Yes	No measure of cytokines
Bronchoalveolar lavage fluid level of carcinoembryonic antigen in the diagnosis of peripheral lung cancer	English	Sanguinetti CM, Riccioni G, Marchesani F, Pela R, Cecarini L	1995	No	Yes	No measure of cytokines
Causes of death for patients with community-acquired pneumonia: results from the Pneumonia Patient Outcomes Research Team cohort study	English	Mortensen EM, Coley CM, Singer DE et al.	2002	No	Yes	No measure of cytokines
Causes of false-positive HIV rapid diagnostic test results	English	Klarkowski D, O'Brien DP, Shanks L, Singh KP	2013	No	Yes	No measure of cytokines
CD8 hyperlymphocytosis in HIV infection. 63 cases. GECSA (Groupe d'Epidémiologie Clinique du SIDA en Aquitaine)	English	Constans J, Ladner j, Dabis F et al	1992	No	Yes	No measure of cytokines
Cefepime versus cefotaxime for empirical treatment of bacterial pneumonia in HIV-infected patients: an open, randomized trial	English	Cordero E1, Bouza E, Ruiz I, Pachon J.	2001	No	Yes	No measure of cytokines
Changes in serum cortisol levels during community-acquired pneumonia: the influence of dexamethasone	English	Remmelts HH, Meijvis SC, Kovaleva A, Biesma DH, Rijkers GT, Heijligenberg R	2012	No	Yes	No measure of cytokines
Characterizing the relationship between systemic inflammatory response syndrome and early cardiac dysfunction in traumatic brain injury	English	Chaikittisilpa N, Krishnamoorthy V, Lele AV et al	2017	No	Yes	No measure of cytokines
Chlamydia pneumoniae antibodies associated with altered serum lipid profile	English	Laurila AL, Bloigu A, Näyhä S, Hassi J, Leinonen M, Saikku P	1998	No	Yes	No measure of cytokines
Chlamydia pneumoniae pneumonia in hospitalized patients. Clinical characteristics and diagnostic value of polymerase chain reaction detection in BAL	English	Dalhoff K1, Maass M.	1996	No	Yes	No measure of cytokines
Clindamycin/primaquine as prophylaxis for Pneumocystis carinii pneumonia	English	Barber BA1, Pegram PS, High KP.	1996	No	Yes	No measure of cytokines
Clinic HIV-focused features and prevention of Pneumocystis carinii pneumonia	English	Turner BJ1, Markson L, Cocroft J, Cosler L, Hauck WW.	1998	No	Yes	No measure of cytokines
Clinical and radiological features of Pneumocystis pneumonia in patients with rheumatoid arthritis, in comparison with methotrexate pneumonitis and Pneumocystis pneumonia in acquired immunodeficiency syndrome: a multicenter study	English	Tokuda H1, Sakai F, Yamada H, Johkoh T, Imamura A, Dohi M, Hirakata M, Yamada T, Kamatani N, Kikuchi Y, Sugii S, Takeuchi T, Tateda K, Goto H.	2008	No	Yes	No measure of cytokines
Clinical benefits and recovery of delayed-type hypersensitivity in patients with AIDS-related complex treated with IMREG-1 or placebo	English	Fiala M1, Cone LA, Sayre JW.	1991	No	Yes	No measure of cytokines
Clinical characteristics and outcome of Pneumocystis carinii pneumonia in HIV-infected and otherwise immunosuppressed patients	English	Ewig S1, Bauer T, Schneider C, Pickenhain A, Pizzulli L, Loos U, Lüderitz B.	1995	No	Yes	No measure of cytokines
Clinical experience with atovaquone on a treatment investigational new drug protocol for Pneumocystis carinii pneumonia	English	White A1, LaFon S, Rogers M, Andrews E, Brown N.	1995	No	Yes	No measure of cytokines
Clinical features and outcomes of HIV-related cytomegalovirus pneumonia	English	Salomon N1, Gomez T, Perlman DC, Laya L, Eber C, Mildvan D.	1997	No	Yes	No measure of cytokines
Clinical presentation among HIV-infected and non-infected adults with community acquired pneumonia in Nairobi	English	Mwachari CW1, Nduba VN, Park DR, Meier AS, Kariuki JN, Muyodi JA, Karimi F, Kigo A, Holmes KK, Cohen CR.	2006	No	Yes	No measure of cytokines
Clinical utility of blood cultures in adult patients with community-acquired pneumonia without defined underlying risks	English	Chalasani NP1, Valdecanas MA, Gopal AK, McGowan JE Jr, Jurado RL	1995	No	Yes	No measure of cytokines
Combination chemotherapy and alpha-interferon in the treatment of Kaposi's sarcoma associated with acquired immune deficiency syndrome	English	Shepherd FA, Evans WK, Garvey B, Read SE, Klein M, Fanning MM, Coates R	1988	No	Yes	No measure of cytokines
Combined use of blood and oropharyngeal samples for noninvasive diagnosis of Pneumocystis carinii pneumonia using the polymerase chain reaction	English	Atzori C1, Agostoni F, Angeli E, Mainini A, Orlando G, Cargnel A.	1998	No	Yes	No measure of cytokines
Community acquired pneumonia in adults: a study comparing clinical features and outcome in Africa (Republic of Guinea) and Europe (France)	English	Sow O1, Frechet M, Diallo AA, Soumah S, Conde MK, Diot P, Boissinot E, Lemarié E.	1996	No	Yes	No measure of cytokines
Community-acquired bacterial pneumonia in human immunodeficiency virus-infected patients: validation of severity criteria. The Grupo Andaluz para el Estudio de las Enfermedades Infecciosas	English	Cordero E1, Pachón J, Rivero A, Girón JA, Gómez-Mateos J, Merino MD, Torres-Tortosa M, González-Serrano M, Aliaga L, Collado A, Hernández-Quero J, Barrera A, Nuño E.	2000	No	Yes	No measure of cytokines
Community-acquired pneumonia in the elderly: association of mortality with lack of fever and leukocytosis	English	Ahkee S, Srinath L, Ramirez J	1997	No	Yes	No measure of cytokines
Community-acquired pneumonia: impact of immune status	English	Mundy LM1, Auwaerter PG, Oldach D, Warner ML, Burton A, Vance E, Gaydos CA, Joseph JM, Gopalan R, Moore RD,	1995	No	Yes	No measure of cytokines
Comparative radiographic features of cumminty-acquired legionnaires' disease, pneumococcal pneumonia, mycoplasma pneumoniae, and psittacosis	English	MacFarlane JT, Miller AC, Smith WH et al.	1984	No	Yes	No measure of cytokines
Comparative study of community-acquired pneumonia caused by Streptococcus pneumoniae, Legionella pneumophila or Chlamydia pneumoniae	Enlish	Sopena N1, Pedro-Botet ML, Sabrià M, García-Parés D, Reynaga E, García-Nuñez M.	2004	No	Yes	No measure of cytokines
Comparative trial of dapsone versus trimethoprim/sulfamethoxazole for primary prophylaxis of Pneumocystis carinii pneumonia	English	Blum RN1, Miller LA, Gaggini LC, Cohn DL.	1992	No	Yes	No measure of cytokines
Comparative yield of different respiratory samples for diagnosis of Pneumocystis carinii infections in HIV-seropositive and seronegative individuals in India	English	Mirdha BR1, Guleria R.	2000	No	Yes	No measure of cytokines
Comparing Blood Vessel Endothelial Function in HIV-Infected People and Matched HIV-Uninfected People	English	Gupta SK	2014	No	Yes	No measure of cytokines
Comparing clinical outcomes in HIV-infected and uninfected older men hospitalized with community-acquired pneumonia	English	Barakat LA, Juthani-Mehta M, Allore H te al	2015	No	Yes	No measure of cytokines
Comparison between conventional and protective one-lung ventilation for ventilator-assisted thoracic surgery	English	Ahn HJ, Kim JA, Yang M et al	2013	No	Yes	No measure of cytokines
Comparison of clinical characteristics and outcomes between combined pulmonary fibrosis and emphysema associated with usual interstitial pneumonia pattern and non-usual interstitial pneumonia	English	Sugino K1, Nakamura Y, Ito T, Isshiki T, Sakamoto S, Homma S.	2015	No	Yes	No measure of cytokines
Comparison of PCR and standard cytological staining for detection of Pneumocystis carinii from respiratory specimens from patients with or at high risk for infection by human immunodeficiency virus	English	Leibovitz E1, Pollack H, Moore T, Papellas J, Gallo L, Krasinski K, Borkowsky W.	1995	No	Yes	No measure of cytokines
Comparison of plain chest radiography and high-resolution CT in human immunodeficiency virus infected patients with community-acquired pneumonia: a sub-Saharan Africa study	English	Nyamande K1, Lalloo UG, Vawda F.	2007	No	Yes	No measure of cytokines
Comparison of trimethoprim-sulfamethoxazole, dapsone, and pentamidine in the prophylaxis of Pneumocystis carinii pneumonia	English	Warnock AC1, Rimland D.	1996	No	Yes	No measure of cytokines
Continuous positive airway pressure by face mask or mechanical ventilation in patients with human immunodeficiency virus infection and severe Pneumocystis carinii pneumonia	Enlish	Gachot B1, Clair B, Wolff M, Régnier B, Vachon F.	1992	No	Yes	No measure of cytokines
Corticosteroids as adjunctive therapy for severe Pneumocystis carinii pneumonia in non-human immunodeficiency virus-infected patients: retrospective study of 31 patients	English	Delclaux C1, Zahar JR, Amraoui G, Leleu G, Lebargy F, Brochard L, Schlemmer B, Brun-Buisson C.	1999	No	Yes	No measure of cytokines
Cost effectiveness of noninvasive oxygen saturation measurement during exercise for the diagnosis of Pneumocystis carinii pneumonia	English	Chouaid C1, Maillard D, Housset B, Febvre M, Zaoui D, Lebeau B.	1993	No	Yes	No measure of cytokines
Cost effectiveness of the induced sputum technique for the diagnosis of Pneumocystis carinii pneumonia (PCP) in HIV-infected patients	English	Chouaid C1, Housset B, Poirot JL, Roux P, Lebeau B.	1993	No	Yes	No measure of cytokines
Critically ill patients with H1N1 influenza A undergoing extracorporeal membrane oxygenation	English	Bibro C, Lasich C, Rickman F et al	2011	No	Yes	No measure of cytokines
Cysteine/Cystine Redox State in Lung Injury and Fibrosis	English	Iyer SS	2008	No	Yes	No measure of cytokines
Dapsone-pyrimethamine compared with aerosolized pentamidine as primary prophylaxis against Pneumocystis carinii pneumonia and toxoplasmosis in HIV infection. The PRIO Study Group	English	Girard PM1, Landman R, Gaudebout C, Olivares R, Saimot AG, Jelazko P, Gaudebout C, Certain A, Boué F, Bouvet E,	1993	No	Yes	No measure of cytokines
Density of phenotypic markers on BAL T-lymphocytes in hypersensitivity pneumonitis, pulmonary sarcoidosis and bronchiolitis obliterans with organizing pneumonia	Enlish	Satake N, Nagai S, Kawatani A, Kaneshima H, Tanaka S., Takeuchi M, lzumi T.	1993	No	Yes	No measure of cytokines
Denture wearing during sleep doubles the risk of pneumonia in the very elderly	English	Iinuma T, Arai Y, Abe Y et al	2015	No	Yes	No measure of cytokines
Determinants of antimicrobial prophylaxis use and treatment for wasting among patients with advanced human immunodeficiency virus disease in the United States, 1995-1998	Enlish	Murphy EL1, Assmann SF, Collier AC, Flanigan TP, Kumar PN, Wallach FR, Krubel S.	2001	No	Yes	No measure of cytokines
Determination of adenosine deaminase activity and its isoenzymes for diagnosis of pleural effusions	Enlish	Gorguner M1, Cerci M, Gorguner I.	2000	No	Yes	No measure of cytokines
Diabetic control and risk of tuberculosis: a cohort study	English	Leung CC, Lam TH, Chan WM et al	2008	No	Yes	No measure of cytokines
Diagnosis of Pneumocystis carinii pneumonia in HIV-positive patients. Bronchoalveolar lavage vs. bronchial brushing	English	Djamin RS1, Drent M, Schreurs AJ, Groen EA, Wagenaar SS.	1998	No	Yes	No measure of cytokines
Diagnosis of Pneumocystis carinii pneumonia: immunofluorescence staining, simple PCR or nPCR	English	Khan MA1, Farrag N, Butcher P.	1991	No	Yes	No measure of cytokines
Diagnosis of Pneumocystis pneumonia: evaluation of four serologic biomarkers	English	Esteves F, Calé SS, Badura R et al	2015	No	Yes	No measure of cytokines
Diagnostic accuracy of intracellular mycobacterium tuberculosis detection for tuberculous meningitis	English	Feng G, Shi M, Ma L et al	2014	No	Yes	No measure of cytokines
Diagnostic value of lung clearance of 99mTc DTPA compared with other non-invasive investigations in Pneumocystis carinii pneumonia in AIDS	English	Robinson DS, Cunningham DA, Dave S, Fleming J, and Mitchell DM	1991	No	Yes	No measure of cytokines
Differences and similarities of cytomegalovirus and pneumocystis pneumonia in HIV-negative immunocompromised patients thin section CT morphology in the early phase of the disease	English	Vogel MN1, Brodoefel H, Hierl T, Beck R, Bethge WA, Claussen CD, Horger MS.	2007	No	Yes	No measure of cytokines
Differences in the clinical characteristics of Pneumocystis jirovecii pneumonia in immunocompromized patients with and without HIV infection	English	Enomoto T1, Azuma A, Kohno A et al	2010	No	Yes	No measure of cytokines
Diffuse panbronchiolitis in China	English	Chen Y, Kang J, Li S	2005	No	Yes	No measure of cytokines
Direct hemoperfusion using a polymyxin B immobilized column improves acute respiratory distress syndrome	English	Tsushima K, Kubo K, Koizumi T et al	2002	No	Yes	No measure of cytokines
Discontinuation of primary prophylaxis against Pneumocystis carinii pneumonia in HIV-1-infected adults treated with combination antiretroviral therapy. Swiss HIV Cohort Study	English	Furrer H1, Egger M, Opravil M et al	1999	No	Yes	No measure of cytokines
Discontinuation of primary prophylaxis for Pneumocystis carinii pneumonia and toxoplasmic encephalitis in human immunodeficiency virus type I-infected patients: the changes in opportunistic prophylaxis study	English	Mussini C1, Pezzotti P, Govoni A et al	2000	No	Yes	No measure of cytokines
Discontinuation of primary prophylaxis in HIV-infected patients at high risk of Pneumocystis carinii pneumonia: prospective multicentre study	English	Furrer H1, Opravil M, Rossi M et al	2001	No	Yes	No measure of cytokines
Discontinuation of secondary prophylaxis for Pneumocystis carinii pneumonia in human immunodeficiency virus-infected patients: a randomized trial by the CIOP Study Group	English	Mussini C1, Pezzotti P, Antinori A et al	2003	No	Yes	No measure of cytokines
DNA amplification by the polymerase chain reaction to detect sub-clinical Pneumocystis carinii colonization in HIV-positive and HIV-negative male homosexuals with and without respiratory symptoms	English	Leigh Tr, Kangro HO, Gazzard BG et al	1993	No	Yes	No measure of cytokines
Do the NIH ARDS clinical trials network PEEP/FIO2 tables provide the best evidence-based guide to balancing PEEP and FIO2 settings in adults?	English	Kallet RH, Branson RD	2007	No	Yes	No measure of cytokines
Does aspirin use prevent acute coronary syndrome in patients with pneumonia: multicenter prospective randomized trial	English	Oz F, Gul S, Kaya MG, Yazici M, Bulut I, Elitok A, Ersin G, Abakay O, Akkoyun CD, Oncul A, Cetinkaya E, Gibson MC, Oflaz H	2013	No	Yes	No measure of cytokines
Does Normobaric Hyperoxia Cause Oxidative Stress in the Injured Brain? A Microdialysis Study Using 8-Iso-Prostaglandin F2α as a Biomarker	English	Vidal-Jorge M, Sanchez-Guerrero A, Mur-Bonet G et al	2017	No	Yes	No measure of cytokines
Double-blind, placebo-controlled, 1: 1 randomized Phase III clinical trial of Immunoxel honey lozenges as an adjunct immunotherapy in 269 patients with pulmonary tuberculosis	English	Batbold U, Butov DO, Kutsyna GA et al	2016	No	Yes	No measure of cytokines
Drug smoking, Pneumocystis carinii pneumonia, and immunosuppression increase risk of bacterial pneumonia in human immunodeficiency virus-seropositive injection drug users	English	Caiaffa WT1, Vlahov D, Graham NM et al	1994	No	Yes	No measure of cytokines
Early ageing in middle-aged men is associated with adverse social factors and increased mortality risk: the Malmö Preventive Project	English	Tell D, Nilsson PM	2006	No	Yes	No measure of cytokines
Effect of corticosteroids on treatment failure among hospitalized patients with severe community-acquired pneumonia and high inflammatory response: a randomized clinical trial	English	Torres A, Sibila O, Ferrer M et al	2015	No	Yes	No measure of cytokines
Effect of corticosteroids on treatment failure among hospitalized patients with severe community-acquired pneumonia and high inflammatory response: a randomized clinical trial	English	Torres A, Siblia O, Ferrer M et al	2015	No	Yes	No measure of cytokines
Effect of interferon gamma-1b on survival in patients with idiopathic pulmonary fibrosis (INSPIRE): a multicentre, randomised, placebo-controlled trial	English	King TE Jr, Albera C, Bradford WZ, Costabel U, Hormel P, et al	2009	No	Yes	No measure of cytokines
Effect of proadrenomedullin in interdisciplinary risk assessment for patients with lower respiratory tract infections-an interventional randomised controlled trial.	English	Albrich WC, Ruegger K, Dusemund F, Schuetz P, Arici B, Litke A, Blum CA, Bossart R, Regez K, Schild U, Guglielmetti M, Conca A, Schafer P, Schubert M, De Geest S, Reutlinger B, Irani S, Burgi U, Huber A, Muller B	2012	No	Yes	No measure of cytokines
Effectiveness of twice-weekly pyrimethamine-sulfadoxine as primary prophylaxis of Pneumocystis carinii pneumonia and toxoplasmic encephalitis in patients with advanced HIV infection	English	Schürmann D1, Bergmann F, Albrecht H et al	2002	No	Yes	No measure of cytokines
Effects of aerobic exercise on the pulmonary functions, respiratory symptoms and psychological status of people living with HIV	English	Aweto HA, Aiyegbusi A, Ugonabo AJ et al	2016	No	Yes	No measure of cytokines
Effects of immunocompromise and comorbidities on pneumococcal serotypes causing invasive respiratory infection in adults: implications for vaccine strategies	English	Luján M1, Burgos J, Gallego M et al	2013	No	Yes	No measure of cytokines
Effects of pulmonary static inflation with 50% xenon on oxygen impairment during cardiopulmonary bypass for stanford type A acute aortic dissection: A pilot study	English	Jin M, Yang Y, Pan X, Lu J, Zhang Z, Cheng W	2017	No	Yes	No measure of cytokines
Efficacy and effects on pulmonary function tests of weekly 600 mg aerosol pentamidine as prophylaxis against Pneumocystis carinii pneumonia	English	Ong EL1, Dunbar EM, Mandal BK	1992	No	Yes	No measure of cytokines
Efficacy and toxicity of two doses of trimethoprim-sulfamethoxazole as primary prophylaxis against Pneumocystis carinii pneumonia in patients with human immunodeficiency virus. Dutch AIDS Treatment Group	English	Schneider MM, Nielsen TL, Nelsing S et al	1995	No	Yes	No measure of cytokines
Efficacy of azithromycin in prevention of Pneumocystis carinii pneumonia: a randomised trial. California Collaborative Treatment Group	English	Dunne MW, Bozzette S, McCutchan JA et al	1999	No	Yes	No measure of cytokines
Efficacy of combination therapy with oseltamivir phosphate and azithromycin for influenza: a multicenter, open-label, randomized study.	English	Kakeya H, Seki M, Izumikawa K et al	2014	No	Yes	No measure of cytokines
Electrocardiographic Abnormalities Predict Adverse Clinical Outcomes in Patients with Subarachnoid Hemorrhage	English	Limin Zhang, Sihua Qi	2016	No	Yes	No measure of cytokines
Emergence of Legionella pneumophila pneumonia in patients receiving tumor necrosis factor-alpha antagonists	English	Tubach F, Ravaud P, Salmon-Céron D et al	2006	No	Yes	No measure of cytokines
Emerging drugs for pneumococcal pneumonia	English	Falco V, Sanchez A, Pahissa A, Rello J	2011	No	Yes	No measure of cytokines
Empirically treated Pneumocystis carinii pneumonia in London, 1983-1989	English	Beck EJ, French PD, Helbert MH et al	1992	No	Yes	No measure of cytokines
Empirically treated Pneumocystis carinii pneumonia in Los Angeles, Chicago, and Miami: 1987-1990	English	Bennett CL, Horner RD, Weinstein RA et al	1995	No	Yes	No measure of cytokines
Escalating multiple-dose safety and tolerance study of oral WR 6026 in HIV-infected subjects: AIDS clinical trials group 173	English	Petty BG, Black JR, Hendrix CW et al	1999	No	Yes	No measure of cytokines
Etiology of pulmonary complications of human immunodeficiency virus-1-infected patients in Taiwan in the era of combination antiretroviral therapy: a prospective observational study	English	Lee KY, Ho CC, Ji DD et al	2013	No	Yes	No measure of cytokines
Etiology of pulmonary infections in predominantly HIV-infected adults with suspected tuberculosis, Botswana	English	Lockman S, HoneN, Keyon TA et al	2003	No	Yes	No measure of cytokines
Evaluation of a prognostic score. Pneumocystis carinii pneumonia in HIV-infected patients	English	Vanhems P1, Toma E	1995	No	Yes	No measure of cytokines
Ex vivo perfusion treatment of infection in human donor lungs	English	Nakajima D, Cypel M, Bonato R et al	2016	No	Yes	No measure of cytokines
Exhaled carbon monoxide levels in atopic asthma: a longitudinal study	English	Pearson P1, Lewis S, Britton J, Fogarty A	2005	No	Yes	No measure of cytokines
Expanded clinical presentation of community-acquired methicillin-resistant Staphylococcus aureus pneumonia	English	Lobo LJ1, Reed KD, Wunderink RG	2010	No	Yes	No measure of cytokines
Exposure, lung function decline and systemic inflammatory response in asphalt workers	English	Ulvestad B, Randem BG, Hetland S, Sigurdardottir G, Johannessen E, Lyberg T	2007	No	Yes	No measure of cytokines
Expression of p53, p21 (Waf1/Cip1/Sdi1) and Fas antigen in collagen vascular and granulomatous lung diseases	English	Kunitake R, Kuwano K, Miyazaki H et al	1998	No	Yes	No measure of cytokines
Factors associated with inspiratory muscle weakness in patients with HIV-1	English	Jeronimo FS, Alves GN, Cipriano Jr G et al	2015	No	Yes	No measure of cytokines
Factors Predicting Patient Outcomes in a UK Burn's Unit; The influence of Acinetobacter Baumannii and the antimicrobial peptide LL-37 in burn wounds	English	Declan C	2011	No	Yes	No measure of cytokines
Factors related to response to intermittent treatment of Mycobacterium avium complex lung disease	English	Lam PK, Griffith DE, Aksamit TR et al	2005	No	Yes	No measure of cytokines
Fibronectin is unsuitable as a tumor marker in pleural effusions	English	Delpuech P, Desch G, Fructus F	1989	No	Yes	No measure of cytokines
Fifty Years of Research in ARDS. Gas Exchange in Acute Respiratory Distress Syndrome	English	Radermacher P, Maurizio Maggiore S, Mercat A	2017	No	Yes	No measure of cytokines
Five versus seven day antibiotic course for the treatment of pneumonia in the intensive care unit.	English	Washington University School of Medicine	2012	No	Yes	No measure of cytokines
Frequency and determinants of use of antiretroviral and prophylactic therapies against Pneumocystis carinii Pneumonia (PCP) before AIDS diagnosis in Italy	English	Napoli PA1, Dorrucci M, Serraino D, Pezzotti P, Franceschi S, Vella S, Rezza G.	1998	No	Yes	No measure of cytokines
Genetic ancestry in lung-function predictions	English	Kumar R, Seibold MA, Aldrich MC et al	2010	No	Yes	No measure of cytokines
Genetic differences in Pneumocystis isolates recovered from immunocompetent infants and from adults with AIDS: Epidemiological Implications	English	Beard CB1, Fox MR, Lawrence GG, Guarner J, Hanzlick RL, Huang L, del Rio C, Rimland D, Duchin JS, Colley DG.	2005	No	Yes	No measure of cytokines
Genetic influence of CXCR6 chemokine receptor alleles on PCP-mediated AIDS progression among African Americans	English	Duggal P1, An P, Beaty TH, Strathdee SA, Farzadegan H, Markham RB, Johnson L, O'Brien SJ, Vlahov D, Winkler CA.	2003	No	Yes	No measure of cytokines
Glutamine as a modulator of the immune system of critical care patients: effect on Toll-like receptor expression. A preliminary study	English	Pérez-Bárcena J1, Regueiro V, Marsé P, Raurich JM, Rodríguez A, Ibáñez J, de Lorenzo Mateos AG, Bengoechea JA.	2008	No	Yes	No measure of cytokines
Granzyme A impairs host defense during Streptococcus pneumoniae pneumonia	English	Van den Boogaard FE, Van Gisbergen KP, Vernooy JH et al	2016	No	Yes	No measure of cytokines
Health insurance and utilization in Pneumocystis carinii pneumonia	English	Loue S1, Slymen DJ, Morgenstern H, Whalen C.	1995	No	Yes	No measure of cytokines
Heat shock protein 70-2+1267 AA homozygotes have an increased risk of septic shock in adults with community-acquired pneumonia	English	Waterer GW, ElBahlawan L, Quasney MW, Zhang Q, Kessler LA, Wunderink RG	2003	No	Yes	No measure of cytokines
High nasopharyngeal pneumococcal density, increased by viral coinfection, is associated with invasive pneumococcal pneumonia	English	Wolter N1, Tempia S2, Cohen C3, Madhi SA4, Venter M5,	2014	No	Yes	No measure of cytokines
High resolution computed tomography in HIV patients with suspected Pneumocystis carinii pneumonia and a normal chest radiograph	English	Richards PJ1, Riddell L, Reznek RH, Armstrong P, Pinching AJ, Parkin JM.	1996	No	Yes	No measure of cytokines
Higher versus lower positive end-expiratory pressures in patients with the acute respiratory distress syndrome	English	The National Heart, Lung, and Blood Institute ARDS Clinical Trials Network	2004	No	Yes	No measure of cytokines
High-resolution CT findings of severe acute respiratory syndrome at presentation and after admission	English	Muller NL, Ooi GC, Khong PL, Zhou LJ, Tsang KWT, Nicolaou S	2004	No	Yes	No measure of cytokines
HIV infection is associated with reduced pulmonary diffusing capacity	English	Crothers K, McGinnis K, Kleerup E, et al .	2013	No	Yes	No measure of cytokines
HIV and influenza virus infections are associated with increased blood pneumococcal load: a prospective, hospital-based observational study in South Africa, 2009-2011	English	Wolter N1, Cohen C, Tempia S, Madhi SA, Venter M, Moyes J, Walaza S, Malope Kgokong B, Groome M, du Plessis M, Pretorius M, Dawood H, Kahn K, Variava E, Klugman KP, von Gottberg A.	2014	No	Yes	No measure of cytokines
HIV-related pneumococcal lung disease: does highly active antiretroviral therapy or bacteremia modify radiologic appearance?	English	Rizzi EB1, Schininá V, Rovighi L, Cristofaro M, Bordi E, Narciso P, Bibbolino C.	2008	No	Yes	No measure of cytokines
Hospitalization for pneumonia among individuals with and without HIV infection, 1995-2007: a Danish population-based, nationwide cohort study	English	Sogaard OS1, Lohse N, Gerstoft J, Kronborg G, Ostergaard L, Pedersen C, Pedersen G, Sørensen HT, Obel N.	2008	No	Yes	No measure of cytokines
Household‐level risk factors for influenza among young children in Dhaka, Bangladesh: a case–control study	English	Doshi S, Silk BJ, Dutt D et al	2015	No	Yes	No measure of cytokines
Idiopathic interstitial lung disease with anti-SSA antibody	English	Boitiaux JF1, Debray MP, Nicaise-Roland P, Adle-Biassette H, Danel C, Clérici C, Aubier M, Mariette X, Cadranel J, Crestani B.	2011	No	Yes	No measure of cytokines
Immunoglobulin G Fc(gamma) receptor expression on polymorphonuclear cells in bronchoalveolar lavage fluid of HIV-infected and HIV-seronegative patients with bacterial pneumonia	English	Armbruster C1, Krugluger W, Huber M, Stephan K.	2004	No	Yes	No measure of cytokines
Impact of bacterial pneumonia and Pneumocystis carinii pneumonia on human immunodeficiency virus disease progression. Pulmonary Complications of HIV Study Group	English	Osmond DH1, Chin DP, Glassroth J, Kvale PA, Wallace JM, Rosen MJ, Reichman LB, Poole WK, Hopewell PC.	1999	No	Yes	No measure of cytokines
Impact of early treatment programs on HIV epidemics: An immunity-based mathematical model	English	Rahman SMA, Vaidya NK, Zou X	2016	No	Yes	No measure of cytokines
Impact of obesity on outcomes for patients hospitalised with pneumonia	English	King P, Mortensen EM, Bollinger M et al	2013	No	Yes	No measure of cytokines
Impact of tracheal cuff shape on microaspiration of gastric contents in intubated critically ill patients: study protocol for a randomized controlled trial	English	Jaillette E, Brunin G, Girault C et al	2015	No	Yes	No measure of cytokines
Impaired CD4-cell immune reconstitution upon HIV therapy in patients with toxoplasmic encephalitis compared to patients with pneumocystis pneumonia as AIDS indicating disease	English	Kastenbauer U1, Wolf E, Kollan C, Hamouda O, Bogner JR; ClinSurv Study Group.	2009	No	Yes	No measure of cytokines
Improving the immunogenicity of pneumococcal conjugate vaccine in HIV-infected adults with a toll-like receptor 9 agonist adjuvant: a randomized, controlled trial	English	Sogaard OS, Lohse N, Harboe ZB et al	2010	No	Yes	No measure of cytokines
Improving the quality of care for inpatient management of childhood pneumonia at the first level referral hospital: a country wide programme	English	Enarson PM	2015	No	Yes	No measure of cytokines
Incidence and determinants of bacterial infections in HIV-positive patients receiving anti-Pneumocystis carinii/Toxoplasma gondii primary prophylaxis within a randomized clinical trial	English	Murri R1, Ammassari A, Pezzotti P, Cingolani A, De Luca A, Pallavicini F, Grillo R, Antinori A.	2001	No	Yes	No measure of cytokines
Incidence and risk factors for venous thrombosis in human immunodeficiency virus (HIV ) infection, data from the dutch athena cohort study	English	Borjas-Howard JF	2016	No	Yes	No measure of cytokines
Incidence and risk factors for pneumonia in HIV infected and non-infected drug users	English	Mientjes GH1, Spijkerman IJ, van Ameijden EJ, van den Hoek JA, Coutinho RA.	1996	No	Yes	No measure of cytokines
Incidence and risk factors of Legionella pneumophila pneumonia during anti-tumor necrosis factor therapy: a prospective French study	English	Lanternier F, Tubach F, Ravaud P et al	2013	No	Yes	No measure of cytokines
Increased risk of lung cancer in men with tuberculosis in the alpha-tocopherol, beta-carotene cancer prevention study	English	Shiels MS, Albanes D, Virtamo J, Engels EA	2011	No	Yes	No measure of cytokines
Increased susceptibility to pulmonary emphysema among HIV-seropositive smokers	English	Diaz PT , King MA , Pacht ER , et al .	2000	No	Yes	No measure of cytokines
Induced sputum versus bronchoalveolar lavage in the diagnosis of pneumocystis jiroveci pneumonia in human immunodeficiency virus-positive patients	English	Silva RM, Bazzo ML, Borges AA et al.	2007	No	Yes	No measure of cytokines
Infecção respiratória aguda grave no paciente HIV positivoaspectos clínicos e epidemiológicos	English	Silva, ACP	2014	No	Yes	No measure of cytokines
Inflammation, Viral Replication, and Atherosclerosis in Treated HIV Infection	English	Hsue P	2017	No	Yes	No measure of cytokines
Influence of hydrodynamic stresses, cellular mechanics and environmental conditions on epithelial cell injury during airway reopening	English	Yalcin HC	2007	No	Yes	No measure of cytokines
Influence of penicillin resistance on outcome in adult patients with invasive pneumococcal pneumonia: is penicillin useful against intermediately resistant strains?	English	Falco V, Almirante B, Jordano Q et al	2004	No	Yes	No measure of cytokines
Influence of Time and Frequency of Passive Smoking Exposure on Mucociliary Clearance and the Autonomic Nervous System	English	Freire APCF, Ramos D, Leite MR et al	2016	No	Yes	No measure of cytokines
Influenza and pneumococcal vaccination of HIV-infected patients: a policy analysis	English	Rose DN, Schechter CB, Sacks HS	1993	No	Yes	No measure of cytokines
Inhalatory pentamidine therapy and the duration of the QT interval in HIV-infected patients	English	Cardoso JS, Mota-Miranda A, Conde C	1997	No	Yes	No measure of cytokines
Interferon gamma polymorphisms and their interaction with smoking are associated with lung function	English	He JQ, Burkett K, Connett JE, Anthonisen NR, Paré PD, Sandford AJ	2006	No	Yes	No measure of cytokines
Interferon gamma release assay for differentiating tuberculosis among pneumonia cases in acute healthcare setting	English	Lui G, Lee N, Cheung SW, Lam JS, Wong BC, Choi KW, Wong KT, Wong RY, Cockram CS, Hui DS, Chan RC	2011	No	Yes	No measure of cytokines
Intermittent trimethoprim-sulfamethoxazole compared with dapsone-pyrimethamine for the simultaneous primary prophylaxis of Pneumocystis pneumonia and toxoplasmosis in patients infected with HIV	English	Podzamczer D, Salazar A, Jiménez J et al	1995	No	Yes	No measure of cytokines
Intrapulmonary and systemic pharmacokinetics of aerosolized pentamidine used for prophylaxis of pneumocystis carinii pneumonia in patients infected with the human immunodeficiency virus	Enlish	Conte JE Jr, Golden JA	1995	No	Yes	No measure of cytokines
Intrapulmonary protein leakage in immunocompromised children and adults with pneumonia	English	Ratjen F, Havers W, Braun J	1999	No	Yes	No measure of cytokines
INVITED LECTURES	English	-	2013	No	Yes	No measure of cytokines
Is the combination of pyrazinamide plus rifampicin safe for treating latent tuberculosis infection in persons not infected by the human immunodeficiency virus?	English	Tortajada C, Martínez-Lacasa J, Sánchez F et al	2005	No	Yes	No measure of cytokines
Is there a potential role for echocardiography in adult patients with CAP?	English	Yıldırım B, Biteker FS, Başaran Ö et al	2015	No	Yes	No measure of cytokines
Isolates of Pneumocystis jirovecii from Harare show high genotypic similarity to isolates from London at the superoxide dismutase locus	English	Miller RF, Lindley AR, Malin AS	2005	No	Yes	No measure of cytokines
Laboratory diagnosis and occurrence of Pneumocystis carinii	English	Elvin K	1994	No	Yes	No measure of cytokines
Lactate in Critically Ill Patients an Outcome Marker with Time	English	FAWZI S, SABRI S, EL-SHAFY SA, NAGAH A	2015	No	Yes	No measure of cytokines
Liver steatosis assessed by preoperative MRI: An independent risk factor for severe complications after major hepatic resection	English	D'Assignies G, Fayard C, Leitao H et al	2015	No	Yes	No measure of cytokines
Long-term safety and effects of tesamorelin, a growth hormone-releasing factor analogue, in HIV patients with abdominal fat accumulation	English	Falutz J, Allas S, Mamputu J-C et al	2008	No	Yes	No measure of cytokines
Low titers of serum antibodies inhibiting hemagglutination predict fatal fulminant influenza A(H1N1) 2009 infection	English	Guihot A, Luyt CE, Parrot A et al	2014	No	Yes	No measure of cytokines
Lung function in bronchiectasis: the influence of Pseudomonas aeruginosa	English	Evans SA, Turner SM, Bosch BJ, Hardy CC, Woodhead MA	1996	No	Yes	No measure of cytokines
Lung injury in vivax malaria: pathophysiological evidence for pulmonary vascular sequestration and posttreatment alveolar-capillary inflammation	English	Ansty NM, Handojo T, Pain MCF et al	2007	No	Yes	No measure of cytokines
Management and outcome patterns for adult Pneumocystis carinii pneumonia, 1985 to 1995: comparison of HIV-associated cases to other immunocompromised states	English	Mansharamani NG, Garland R, Delaney D, Koziel H et al	2000	No	Yes	No measure of cytokines
Metabolomics specificity of tuberculosis plasma revealed by (1)H NMR spectroscopy	English	Zhou A, Ni J, Xu Z et al	2015	No	Yes	No measure of cytokines
Middle east respiratory syndrome: emergence of a pathogenic humancoronavirus	English	Fehr AR, Channappanavar R, Perlman S	2016	No	Yes	No measure of cytokines
Mitochondrial DNA and toll-like receptor-9 are associated with mortality in critically ill patients	English	Krychtiuk, Konstantin A. MD1,2; Ruhittel, Sarah BSc1; Hohensinner, Philipp J. PhD1; Koller, Lorenz MD1; Kaun,	2015	No	Yes	No measure of cytokines
Multicenter, double-blind, placebo-controlled study of the use of filgrastim in patients hospitalized with pneumonia and severe sepsis	English	Root RK, Lodato RF, Patrick W et al	2003	No	Yes	No measure of cytokines
Multilineage transduction of resident lung cells in vivo by AAV2/8 for α1-antitrypsin gene therapy	English	Payne JG, Takahashi A, Higgins MI et al	2016	No	Yes	No measure of cytokines
Multiple organ failure in trauma patients	English	Durham R, Moran JJ, Mazuski RN et al	2003	No	Yes	No measure of cytokines
Mycobacterium kansasii and M. scrofulaceum isolates from HIV-negative South African gold miners: incidence, clinical significance and radiology	Enlish	Corbett EL, Hay M, Churchyard GJ, Herselman P, Clayton T, Williams BG, Hayes R, Mulder D, De Cock KM.	1999	No	Yes	No measure of cytokines
N-acetylcysteine treatment and the risk of toxic reactions to trimethoprim-sulphamethoxazole in primary Pneumocystis carinii prophylaxis in HIV-infected patients	English	Akerlund B, Tynell E, Bratt G et al	1997	No	Yes	No measure of cytokines
Natural history of asymptomatic and symptomatic pneumocystis carinii infection in HIV infected patients	English	Elvin K, Lidman C, Tynell E et al	1994	No	Yes	No measure of cytokines
New Techniques for Using a Saline Wash as a Diagnostic Tool for Pneumocystis Pneumonia	English	National Institutes of Health Clinical Center (CC)	2017	No	Yes	No measure of cytokines
Nitrite in exhaled breath condensate as a marker of nitrossative stress in the airways of patients with asthma, COPD, and idiopathic pulmonary fibrosis	English	Rihák V, Zatloukal P, Chládková J, Zimulová A, Havlínová Z, Chládek J	2010	No	Yes	No measure of cytokines
No development of ciprofloxacin resistance in the Haemophilus species associated with pneumonia over a 10-year study	English	Yayan J, Ghebrmedhin B, Rashe K	2015	No	Yes	No measure of cytokines
Nonconvulsive seizures in subarachnoid hemorrhage link inflammation and outcome	English	Bibro C, Lasich C, Rickman F et al	2011	No	Yes	No measure of cytokines
Normal estrogen, but low dehydroepiandrosterone levels, in women with pulmonary Mycobacterium avium complex. A preliminary study	English	Danley J, Kwait R, Peterson DD, Sendecki J, Vaughn B, Nakisbendi K, Sawicki J, Lande L	2014	No	Yes	No measure of cytokines
Nucleic acid amplification-based pathogen detection in the blood of severe sepsis patients	English	Bloos F, Sachse S, Schmidt KH et al	2008	No	Yes	No measure of cytokines
Off-pump versus on-pump coronary artery revascularization: effects on pulmonary function	English	Silva AM, Saad R, Stirbulov R, Rivetti LA	2010	No	Yes	No measure of cytokines
Ondansetron usage in HIV positive patients: a pilot study on the control of nausea and vomiting in patients on high dose co-trimoxazole for Pneumocystis carinii pneumonia	English	Gompels M, McWilliams S, O'Hare M et al	1993	No	Yes	No measure of cytokines
Oral dapsone versus nebulized pentamidine for Pneumocystis carinii pneumonia prophylaxis: an open randomized prospective trial to assess efficacy and haematological toxicity	English	Slavin MA, Hoy JF, Stewart K, Pettinger MB, Lucas CR, Kent SJ	1992	No	Yes	No measure of cytokines
Outcomes of Pneumocystis pneumonia with respiratory failure in HIV-negative patients	English	Ko Y, Jeong BH, Park HY et al	2014	No	Yes	No measure of cytokines
Pandemic and Avian Influenza A Viruses in Humans: Epidemiology, Virology, Clinical Characteristics, and Treatment Strategy	English	Hui L, Bin C	2017	No	Yes	No measure of cytokines
Partitioning of exhaled NO in ventilated patients undergoing cardiac surgery	English	Tadié JM, Zegdi R, Trinquart L, Kurdi O, Journois D, Latremouille C, Diehl JL, Louis B, Fagon JY, Fabiani JN, Delclaux C	2010	No	Yes	No measure of cytokines
Patient tolerance of nebulized pentamidine or cotrimoxazole as secondary prophylaxis for Pneumocystis carinii pneumonia	English	Smith DE, Hills DA, Gazzard BG	1992	No	Yes	No measure of cytokines
Patients hospitalized for community-acquired pneumonia present reduced functional performance.	English	Jose A, Corso SD	2013	No	Yes	No measure of cytokines
Patterns of care for HIV-related Pneumocystis carinii pneumonia in a university medical program: a case study	English	Bennett CL, Ullman M, Dickinson GM, Horner RD, Feinglass J, Curtis JR	1996	No	Yes	No measure of cytokines
Patterns of gene expression in peripheral blood mononuclear cells and outcomes from patients with sepsis secondary to community acquired pneumonia	English	Severino P, Silva E, Baggio-Zappia GL et al	2014	No	Yes	No measure of cytokines
Patterns of opportunistic infections in patients with HIV infection	English	Finkelstein DM, Williams PL, Molenberghs G et al	1996	No	Yes	No measure of cytokines
Performance of pro-adrenomedullin for identifying adverse outcomes in community-acquired pneumonia	English	España PP, Capelastegui A, Mar C et al	2015	No	Yes	No measure of cytokines
Performances of Four Real-Time PCR Assays for Diagnosis of Pneumocystis jirovecii Pneumonia	English	Sasso M, Chastang-Dumas E, Bastide S et al	2016	No	Yes	No measure of cytokines
Peripheral blood CD4 + T-lymphocyte counts during Pneumocystis carinii pneumonia in immunocompromised patients without HIV infection	English	Mansharamani NG, Balachandran D, Vernovsky I et al	2000	No	Yes	No measure of cytokines
Permanent declines in pulmonary function following pneumonia in human immunodeficiency virus-infected persons	English	Morris AM, Huang L, Bacchetti P, Turner J, Hopewell PC, et al	2000	No	Yes	No measure of cytokines
Persisting low monocyte human leukocyte antigen-DR expression predicts mortality in septic shock	English	Monneret G, Lepape A, Voirin N et al	2006	No	Yes	No measure of cytokines
Pharmacoeconomics of Pneumocystis carinii pneumonia in HIV-infected and HIV-noninfected patients	English	Nicolau DP, Ross JW, Quintiliani R, Nightingale CH	1996	No	Yes	No measure of cytokines
Phase 1 safety trial of Filgrastim (r-metHuG-CSF) in non-neutropenic patients with severe community-acquired pneumonia	English	deBoisblanc BP, Mason CM, Andresen J, Logan E, Bear MB, Johnson S, Shellito J, Summer WR, Nelson S	1997	No	Yes	No measure of cytokines
Pneumococcal conjugate vaccine is immunogenic in lung fluid of HIV-infected and immunocompetent adults	English	Gordon SB, Kayhty H, Molyneux ME, Haikala R, Nurkka A, Musaya J, Zijlstra EE, Lindell D, French N	2007	No	Yes	No measure of cytokines
Pneumococcal vaccination in HIV-1-infected adults in Uganda: humoral response and two vaccine failures	English	French N, Gilks CF, Mujugira A, Fasching C, O'Brien J, Janoff EN	1998	No	Yes	No measure of cytokines
Pneumocystis carinii pneumonia in the Federal Republic of Germany in the era of changing antiretroviral therapy - IDKF 13 -. German AIDS Study Group (GASG/IdKF)	English	Stoehr A, Arasteh K, Staszewski S, Brockmeyer N, Albrecht H, Mertenskötter T, Jablonowski H, Emminger C, Rockstroh JK, Baumgarten R, Bogner J, Loch T, Plettenberg A	1999	No	Yes	No measure of cytokines
Pneumocystis carinii pneumonia in HIV-positive and HIV-negative patients. An epidemiological, clinical and histopathological study of 18 patients	English	Ziefer A, Abramowitz JA	1989	No	Yes	No measure of cytokines
Pneumocystis carinii pneumonia versus wasting syndrome among AIDS cases in Puerto Rico: a survival analysis	English	Mayor Becerra AM, Suárez E, Morales Bedoya A	1996	No	Yes	No measure of cytokines
Pneumocystis jirovecci pneumonia in connective tissue diseases: Comparison with other immunocompromised patients	English	Teichtahl AJ, Morrisroe K, Ciciriello S et al	2015	No	Yes	No measure of cytokines
Pneumonia and influenza hospitalization in HIV-positive seniors	English	Mor SM, Aminawung JA, Demaria A Jr, Naumova EN	2011	No	Yes	No measure of cytokines
Pneumonia in HIV-infected persons: increased risk with cigarette smoking and treatment interruption	English	Gordin FM, Roediger MP, Girard PM, Lundgren JD, Miro JM, Palfreeman A, Rodriguez-Barradas MC, Wolff MJ, Easterbrook PJ, Clezy K, Slater LN	2008	No	Yes	No measure of cytokines
Polymerase chain reaction-based detection of Pneumocystis jirovecii in bronchoalveolar lavage fluid for the diagnosis of pneumocystispneumonia	English	Oren I, Hardak E, Finkelstein R, Yigla M, Sprecher H	2011	No	Yes	No measure of cytokines
Predictors of bacterial pneumonia in Evaluation of Subcutaneous Interleukin-2 in a Randomized International Trial (ESPRIT).	Enlish	Petty BG, Black JR, Hendrix CW et al	2011	No	Yes	No measure of cytokines
Predictors of Community-Acquired Staphylococcus aureus Among US Military Academy Cadets	English	Famby, GH	2013	No	Yes	No measure of cytokines
Predictors of medication adherence in an AIDSclinical trial: patient and clinician perceptions	English	Cox LE	2009	No	Yes	No measure of cytokines
Presence of an Alcohol Use Disorder is Associated with Greater Pneumonia Severity in Hospitalized HIV-Infected Patients	English	Jolley SE, Alkhafaf Q, Hough C, Welsh DA	2016	No	Yes	No measure of cytokines
Prevention of Pneumocystis carinii pneumonia and of cerebral toxoplasmosis by roxithromycin in HIV-infected patients	English	Durant J, Hazime F, Carles M, Pechere JC, Dellamonica P	1995	No	Yes	No measure of cytokines
Prevention of Pneumocystis carinii pneumonia and toxoplasmic encephalitis in human immunodeficiency virus infected patients: a clinical approach comparing aerosolized pentamidine and pyrimethamine/sulfadoxine	English	Köppen S, Grünewald T, Jautzke G, Gottschalk J, Pohle HD, Ruf B	1992	No	Yes	No measure of cytokines
Primary prophylaxis for Pneumocystis carinii pneumonia: a randomized trial comparing cotrimoxazole, aerosolized pentamidine and dapsone plus pyrimethamine	English	Mallolas J, Zamora L, Gatell JM, Miró JM, Vernet E, Valls ME, Soriano E, SanMiguel JG	1993	No	Yes	No measure of cytokines
Procalcitonin guidance for reduction of antibiotic use in low-risk outpatients with community-acquired pneumonia	English	Long W, Deng Xm Zhang Y et al	2011	No	Yes	No measure of cytokines
Procalcitonin measurements for guiding antibiotic treatment in pediatric pneumonia	English	Esposito S, Tagliabue C, Picciolli I et al	2011	No	Yes	No measure of cytokines
Prognostic value of plasma N-terminal pro B-type natriuretic peptide levels in pneumonia patients requiring intensive care unit admission	English	Lin SC, Tsai YJ, Huang CT, Kuo YW, Ruan SY, Chuang YC, Yu CJ	2013	No	Yes	No measure of cytokines
Prognostic value of transthoracic echocardiography and biomarkers of cardiac dysfunction in community-acquired pneumonia	English	Biteker FS, Başaran Ö, Doğan V, Çaylak SD, Yıldırım B, Sözen H	2016	No	Yes	No measure of cytokines
PROGRESS - prospective observational study on hospitalized community acquired pneumonia	English	Ahnert P, Creutz P, Scholz M et al	2016	No	Yes	No measure of cytokines
Prophylaxis of aerosolized pentamidine-induced bronchospasm: a symptom-based approach	English	McSharry RJ1, Kirsch CM, Jensen WA, Kagawa FT	1993	No	Yes	No measure of cytokines
Provider decisions to treat respiratory illnesses with antibiotics: Insights from a randomized controlled trial.	English	Branche AR, Walsh EE, Jadhav N et al	2016	No	Yes	No measure of cytokines
Pulmonary Mycobacterium simiae infection: comparison with pulmonary tuberculosis	English	Maoz C, Shitrit D, Samra Z, Peled N, Kaufman L, Kramer MR, Bishara J	2008	No	Yes	No measure of cytokines
Quantitative and qualitative comparison of DNA amplification by PCR with immunofluorescence staining for diagnosis of Pneumocystis carinii pneumonia	English	Leigh TR, Gazzard BG, Rowbottom A, Collins JV	1993	No	Yes	No measure of cytokines
Racial variations in care and outcomes for inpatient HIV-related pneumocystis pneumonia	English	Parada JP, Yarnold PR, Uphold CR, Chmiel JS, DeHovitz JA, Goetz MB, Weinstein RA, McKoy JM, Chandler KL, Bennett CL	2010	No	Yes	No measure of cytokines
Randomized trial of dapsone and aerosolized pentamidine for the prophylaxis of Pneumocystis carinii pneumonia and toxoplasmic encephalitis	English	Torres RA, Barr M, Thorn M, Gregory G, Kiely S, Chanin E, Carlo C, Martin M, Thornton J	1993	No	Yes	No measure of cytokines
Rapid diagnosis of pneumococcal pneumonia among HIV-infected adults with urine antigen detection	English	Boulware DR, Daley CL, Merrifield C, Hopewell PC, Janoff EN	2007	No	Yes	No measure of cytokines
Rapid disease progression in human immunodeficiency virus type 1-infected individuals with adverse reactions to trimethoprim-sulfamethoxazole prophylaxis	English	Veenstra J, Veugelers PJ, Keet IP, van der Ven AJ, Miedema F, Lange JM, Coutinho RA	1997	No	Yes	No measure of cytokines
Real-time PCR assay-based strategy for differentiation between active Pneumocystis jirovecii pneumonia and colonization in immunocompromised patients	English	Alanio A, Desoubeaux G, Sarfati C, Hamane S, Bergeron A, Azoulay E, Molina JM, Derouin F, Menotti J	2011	No	Yes	No measure of cytokines
Real-time PCR is more specific than conventional PCR for induced sputum diagnosis of Pneumocystis pneumonia in immunocompromised patients without HIV infection	English	Fujisawa T, Suda T, Matsuda H, Inui N, Nakamura Y, Sato J, Toyoshima M, Nakano Y, Yasuda K, Gemma H, Hayakawa H, Chida K	2009	No	Yes	No measure of cytokines
Reduced computed tomography radiation dose in HIV-related pneumonia: effect on diagnostic image quality	English	Rizzi EB, Schininà V, Gentile FP, Bibbolino C	2007	No	Yes	No measure of cytokines
Reduced toxicity with gradual initiation of trimethoprim-sulfamethoxazole as primary prophylaxis for Pneumocystis carinii pneumonia: AIDS Clinical Trials Group 268	English	Para MF, Finkelstein D, Becker S, Dohn M, Walawander A, Black JR	2000	No	Yes	No measure of cytokines
Reduction of pneumonia risk by an angiotensin I-converting enzyme inhibitor in elderly Japanese inpatients according to insertion/deletion polymorphism of the angiotensin I-converting enzyme gene	English	Takahashi T, Morimoto S, Okaishi K, Kanda T, Nakahashi T, Okuro M, Murai H, Nishimura Y, Iwai K, Matsumoto M	2005	No	Yes	No measure of cytokines
Reference values and determinants of exhaled nitric oxide in healthy Korean adults	English	Kim SH, Kim TH, Sohn JW, Yoon HJ, Shin DH, Park SS	2010	No	Yes	No measure of cytokines
Relationship between serum 25-hydroxyvitamin d and pulmonary function in the third national health and nutrition examination survey	English	Black PN, Scragg R	2005	No	Yes	No measure of cytokines
Relationship between serum vitamin D concentrations and clinical outcome of community-acquired pneumonia	English	Kim HJ, Jang JG, Hong KS et al	2015	No	Yes	No measure of cytokines
Reversibility of lung collapse and hypoxemia in early acute respiratory distress syndrome	English	Borges JB, Okamoto VN, Matos GF et al	2005	No	Yes	No measure of cytokines
Risk factors and clinical characteristics associated with hospitalization for community-acquired bacterial pneumonia in HIV-positive patients according to the presence of liver cirrhosis	English	Manno D, Puoti M, Signorini L, Lapadula G, Cadeo B, Soavi L, Paraninfo G, Allegri R, Cristini G, Viale P, Carosi G	2009	No	Yes	No measure of cytokines
Risk factors for in-hospital mortality in smoke inhalation-associated acute lung injury: data from 68 United States hospitals	English	Kadri SS, Miller AC, hohmann S et al	2016	No	Yes	No measure of cytokines
Risks and benefits of aerosolized pentamidine and cotrimoxazole in primary prophylaxis of Pneumocystis carinii pneumonia in HIV-1-infected patients: a two-year Italian multicentric randomized controlled trial. The Italian PCP Study Group	English	Rizzardi GP, Lazzarin A, Musicco M, Frigerio D, Maillard M, Lucchini M, Moroni M	1996	No	Yes	No measure of cytokines
Role of flexible bronchoscopy in immunocompromised patients with lung infiltrates	English	Jain P, Sandur S, Meli Y, Arroliga AC, Stoller JK, Mehta AC	2004	No	Yes	No measure of cytokines
Role of LTA4H polymorphism in tuberculosis-associated immune reconstitution inflammatory syndrome occurrence and clinical severity in patients infected with HIV	English	Narendran G, Kavitha D, Karunaianantham R et al	2016	No	Yes	No measure of cytokines
Role of PCR for diagnosing Pneumocystis jirovecii pneumonia in HIV-infected individuals in a tertiary care hospital in India	English	Chawla K, Martena S, Gurung B, Mukhopadhyay C, Varghese GK, Bairy I	2011	No	Yes	No measure of cytokines
Safety and efficacy of ofatumumab, a fully human monoclonal anti-CD20 antibody, in patients with relapsed or refractory B-cell chronic lymphocytic leukemia: a phase 1-2 study	English	Coiffier B, Lepretre S, Moller Pedersen L et al	2008	No	Yes	No measure of cytokines
Safety and immunogenicity of the M72/AS01 E candidate tuberculosis vaccine in adults with tuberculosis: A phase II randomised study	English	Gillard P, Yang PC, Danilovits M et al	2016	No	Yes	No measure of cytokines
Safety and pharmacokinetics of 566C80, a hydroxynaphthoquinone with anti-Pneumocystis carinii activity: a phase I study in human immunodeficiency virus (HIV)-infected men	English	Hughes WT, Kennedy W, Shenep JL et al	1991	No	Yes	No measure of cytokines
Safety of pentamidine prophylaxis for Pneumocystis carinii pneumonia on the endocrine pancreatic function in HIV patients	English	Veyssier P, Cevallos R, Le Fouillé-Ribeyre C et al	1994	No	Yes	No measure of cytokines
Sensitivity and specificity of indirect immunofluorescence and Grocott-technique in comparison with immunocytology (alkaline phosphatase anti alkaline phosphatase = APAAP) for the diagnosis of Pneumocystis carinii in broncho-alveolar lavage (BAL)	English	Arastéh KN, Simon V, Musch R, Weiss RO, Przytarski K, Futh UM, Pleuger F, Huhn D, L'age MP	1998	No	Yes	No measure of cytokines
Seroreactivity to Pneumocystis carinii in patients with AIDS versus other immunosuppressed patients	English	Elvin K, Björkman A, Heurlin N, Eriksson BM, Barkholt L, Linder E	1994	No	Yes	No measure of cytokines
Serum 25- hydroxy-vitamin D and ionised calcium in relation to lung function and allergen skin tests	English	Tolppanen AM, Williams D, Henderson J, Lawlor DA	2011	No	Yes	No measure of cytokines
Several acute respiratory syndrome: temporal lung changes at thin-section CT in 30 patients	English	Ooi GC, Khong PL, Muller NL, Yiu WC, Zhou LJ, Ho JCM, Lam B, Nicolaou S, Tsang KW	2004	No	Yes	No measure of cytokines
Short course of aerosol pentamidine as treatment of Pneumocystis carinii pneumonia in AIDS	Enlish	Flamholc L1, Haidl S, Westin E, Prellner T.	1991	No	Yes	No measure of cytokines
Short-course rifampin and pyrazinamide compared with isoniazid for latent tuberculosis infection: a multicenter clinical trial	English	Jasmer RM, Snyder DC, Saukkonen JJ et al	2005	No	Yes	No measure of cytokines
Simplified exercise test for the initial differential diagnosis of Pneumocystis cariniipneumonia in HIV antibody positive patients	Enlish	Sauleda J1, Gea J, Aran X, Aguar MC, Orozco-Levi M, Broquetas JM.	1994	No	Yes	No measure of cytokines
Simvastatin to modify neutrophil function in older patients with septic pneumonia (SNOOPI): Study protocol for a randomised placebo-controlled trial.	English	Greenwood H, Patel J, Mahida R, Wang Q, Parekh D, Dancer RC, Khiroya H, Sapey E, Thickett DR	2014	No	Yes	No measure of cytokines
Six month radiological and physiological outcomes in severe acute respiratory syndrome (SARS) survivors	English	Ng CK, Chan JW, Kwan TL, To TS, Chan YH, Ng FY, Mok TY	2004	No	Yes	No measure of cytokines
Steroids do not enhance the risk of developing tuberculosis or other AIDS-related diseases in HIV-infected patients treated for Pneumocystis carinii pneumonia	Enlish	Martos A1, Podzamczer D, Martinez-Lacasa J, Rufi G, Santin M, Gudiol F.	1995	No	Yes	No measure of cytokines
The Association Between Housing and Risk Behaviors Among Homeless and Unstably Housed African American Women Living With HIV/AIDS	English	Smith C	2012	No	Yes	No measure of cytokines
The content of plasma selenium in early admitted septic patients	English	Moghaddam OM, Lahiji MN, Moghaddas A, Farasatinasab M,Nasiripour S	2017	No	Yes	No measure of cytokines
The C-reactive protein responses in HIV-infected patients with pneumonia	English	Storgaard M1, Laursen AL, Andersen PL.	1993	No	Yes	No measure of cytokines
The effects of Aspergillus fumigatus challenge on exhaled and nasal NO levels	English	Stark HJ, Randell JT, Hirvonen MR, Purokivi MK, Roponen MH, Tukiainen HO	2005	No	Yes	No measure of cytokines
The effects of inverse ratio ventilation on cardiopulmonary function and inflammatory cytokine of bronchoaveolar lavage in obese patients undergoing gynecological laparoscopy	English	Zhang WP, Zhu SM	2016	No	Yes	No measure of cytokines
The Impact of a holistic intervention on self-efficacy and risk of depression in HIV-infected individuals in Denmark	English	Rodkjaer L, Seeberg K, Laursen T et al	2014	No	Yes	No measure of cytokines
The minimized extracorporeal circulation system causes less inflammation and organ damage	English	Kofidis T, Baraki H, Singh H, Kamiya H, Winterhalter M, Didilis V, Emmert M, Woitek F, Haverich A, Klima U	2008	No	Yes	No measure of cytokines
The relation between physician experience and patterns of care for patients with AIDS-related Pneumocystis carinii pneumonia: results from a survey of 1,500 physicians in the United States	English	Bach PB1, Calhoun EA, Bennett CL.	1999	No	Yes	No measure of cytokines
The risk of Pneumocystis carinii pneumonia among men infected with human immunodeficiency virus type 1. Multicenter AIDS Cohort Study Group	English	Phair J1, Muñoz A, Detels R, Kaslow R, Rinaldo C, Saah A.	1990	No	Yes	No measure of cytokines
The role of gallium-67 scintigraphy in comparing inflammatory activity between tuberculous and nontuberculous mycobacterial pulmonary diseases	English	Yeh JJ1, Huang YC, Teng WB, Huang YF, Chuang YW, Hsu CC.	2011	No	Yes	No measure of cytokines
The role of viral load as a measure of the quality of care for people with HIV: the expert meeting report	English	Hirschhorn L, Beattie A, Davidson D, Agins B	2005	No	Yes	No measure of cytokines
The spectrum of AIDS-defining diseases: temporal trends in Italy prior to the use of highly active anti-retroviral therapies, 1982-1996	English	Pezzotti P1, Serraino D, Rezza G, Dal Maso L, Vaccher E, Lepri AC, Franceschi S.	1999	No	Yes	No measure of cytokines
The tolerance for zidovudine plus thrice weekly or daily trimethoprim-sulfamethoxazole with and without leucovorin for primary prophylaxis in advanced HIV disease. California Collaborative Treatment Group	English	Bozzette SA1, Forthal D, Sattler FR, Kemper C, Richman DD, Tilles JG, Leedom J, McCutchan JA.	1995	No	Yes	No measure of cytokines
The Tuberculosis Vaccines Pipeline: A New Path to the Same Destination?	English	Clayden P, Collins S, Frick M et al	2015	No	Yes	No measure of cytokines
The use of exhaled nitric oxide to guide asthma management: a randomized controlled trial	English	Shaw DE, Berry MA, Thomas M, Green RH, Brightling CE, Wardlaw AJ, Pavord ID	2007	No	Yes	No measure of cytokines
Thin-section CT in patients with severe acute respiratory syndrome following hospital discharge: preliminary experience	English	Antonio GE, Wong KT, Hui DS, Wu A, Lee N, Yuen EH, Leung CB, Rainer TH, Cameron P, Chung SS, Sung JJ, Ahuja AT	2003	No	Yes	No measure of cytokines
Thrice-weekly cotrimoxazole is better than weekly dapsone-pyrimethamine for the primary prevention of Pneumocystis carinii pneumonia in HIV-infected patients	English	Podzamczer D1, Santín M, Jimenez J, Casanova A, Bolao F, Gudiol GR.	1993	No	Yes	No measure of cytokines
Time-related Decrease in Diffusion Capacity in HIV-infected Patients with Impaired Immune Function	English	Backer V, Jensen BN, Pedersen C et al	2009	No	Yes	No measure of cytokines
Tissue Biopsy and Imaging Studies in HIV-Infected Patients	English	National Institutes of Health Clinical Center (CC)	2017	No	Yes	No measure of cytokines
Trimethoprim-sulfamethoxazole (TMP-SMZ) dose escalation versus direct rechallenge for Pneumocystis Carinii pneumonia prophylaxis in human immunodeficiency virus-infected patients with previous adverse reaction to TMP-SMZ	English	Leoung GS1, Stanford JF, Giordano MF	2001	No	Yes	No measure of cytokines
Trimethoprim-sulfamethoxazole and hypouricemia	English	Chertow GM1, Seifter JL, Christiansen CL, O'Donnell WJ.	1996	No	Yes	No measure of cytokines
Trimethoprim-sulfamethoxazole oral desensitization in hemophiliacs infected with human immunodeficiency virus with a history of hypersensitivity reactions	English	Kletzel M1, Beck S, Elser J, Shock N, Burks W.	1994	No	Yes	No measure of cytokines
Trimethoprim-sulfamethoxazole versus aerosolized pentamidine for primary prophylaxis of Pneumocystis cariniipneumonia: a prospective, randomized, controlled clinical trial. LFPMI Study Group. Ligue Française de Prévention des Maladies Infectieuses	English	May T1, Beuscart C, Reynes J, Marchou B, Leclercq P, Borsa Lebas F, Saba J, Micoud M, Mouton Y, Canton P.	1994	No	Yes	No measure of cytokines
Trimethoprim-sulphamethoxazole appears more effective than aerosolized pentamidine as secondary prophylaxis against Pneumocystis carinii pneumonia in patients with AIDS	English	Carr A1, Tindall B, Penny R, Cooper DA.	1992	No	Yes	No measure of cytokines
T-Spot.TB outperforms tuberculin skin test in predicting tuberculosis disease	English	Leung CC, Yam WC, Yew WW, Ho PL, Tam CM, Law WS, Au KF, Tsui PW	2010	No	Yes	No measure of cytokines
Tuberculosis: still overlooked as a cause of community-acquired pneumonia--how not to miss it	English	Kunimoto D1, Long R.	2005	No	Yes	No measure of cytokines
Tuberculous Pneumonia as a primary cause of respiratory failure-report of two cases.	English	Puri MM, Kumar S, Lokender K, Jaiswal A, Behera D	2010	No	Yes	No measure of cytokines
Unexpected lung lesions in high resolution computed tomography (HRTC) among patients with advanced HIV disease	English	Guillemi SA, Staples CA, Hogg JC, Le AN, Lawson LM, Schechter MT, Montaner JS	1996	No	Yes	No measure of cytokines
US hospital care for patients with HIV infection and pneumonia: the role of public, private, and Veterans Affairs hospitals in the early highly active antiretroviral therapy era	English	Uphold CR, Deloria-Knoll M, Palella FJ Jr, Parada JP, Chmiel JS, Phan L, Bennett CL	2004	No	Yes	No measure of cytokines
Use of a rapid differential stain for identifying Pneumocystis carinii in bronchoalveolar lavage fluid. Diagnostic efficacy in patients with AIDS	English	Tollerud DJ, Wesseler TA, Kim CK, Baughman RP	1989	No	Yes	No measure of cytokines
Use of low-dose trimethoprim-sulfamethoxazole thrice weekly for primary and secondary prophylaxis of Pneumocystis carinii pneumonia in human immunodeficiency virus-infected patients	English	Stein DS, Stevens RC, Terry D, Laizure SC, Palte S, Lancaster DJ, Weems JJ, Williams CL	1991	No	Yes	No measure of cytokines
Use of rosuvastatin in HIV -associated chronic obstructive pulmonary disease	English	Morris A, Fitzpatrick M, Bertolet M, Qin S, et al	2016	No	Yes	No measure of cytokines
Usefulness of the QuantiFERON TB-2G test for the differential diagnosis of pulmonary tuberculosis	English	Kobashi Y1, Mouri K, Yagi S, Obase Y, Fukuda M, Miyashita N, Oka M.	2008	No	Yes	No measure of cytokines
Utility of dapsone for prophylaxis of Pneumocystis carinii pneumonia in trimethoprim-sulfamethoxazole-intolerant, HIV-infected individuals	English	Jorde UP, Horowitz HW, Wormser GP	1993	No	Yes	No measure of cytokines
Vaccine chronicle in Japan	English	Nakayama T	2013	No	Yes	No measure of cytokines
Validation of a clinical prediction model for early admission to the intensive care unit of patients with pneumonia	English	Labarère J, Schuetz P, Renaud B, Claessens YE, Albrich W, Mueller B	2012	No	Yes	No measure of cytokines
Validation of immune-complex enzyme immunoassays for diagnosis of pneumococcal pneumonia among adults in Kenya	English	Scott JA, Hall AJ, Leinonen M	2000	No	Yes	No measure of cytokines
Variations in intensive care unit utilization for patients with human immunodeficiency virus-related Pneumocystis carinii pneumonia: importance of hospital characteristics and geographic location	English	Curtis JR, Bennett CL, Horner RD, Rubenfeld GD, DeHovitz JA, Weinstein RA	1998	No	Yes	No measure of cytokines
Variations in medical care for HIV-related Pneumocystis carinii pneumonia: a comparison of process and outcome at two hospitals	English	Curtis JR, Ullman M, Collier AC, Krone MR, Edlin BR, Bennett CL	1997	No	Yes	No measure of cytokines
Virologic and immunologic effectiveness at 48 weeks of darunavir–ritonavir-based regimens in treatment-experienced persons living with HIV-1 infection in clinical practice	English	Biscione FM, Westin MR, Ribeiro KM	2013	No	Yes	No measure of cytokines
Vitamin D deficiency in community-acquired pneumonia : low levels of 1,25(OH)2 D are associated with disease severity.	English	Pletz MW, Terkamp C, Schumacher U et al	2014	No	Yes	No measure of cytokines
Pulmonary effects of immediate versus deferred antiretroviral therapy in HIV-positive individuals: a nested substudy within the multicentre, international, randomised, controlled Strategic Timing of Antiretroviral Treatment (START) trial	English	United States	2016	No	Yes	No measure of cytokines
The bronchial epithelial cell bacterial microbiome and host response in patients infected with human immunodeficiency virus	English	Sze MA, Xu S, Leung JM et al	2016	No	Yes	No measure of cytokines
Factors associated with pulmonary impairment in HIV-infected South African adults	English	Gupte AN, Wong ML, Msandiwa R et al	2017	No	Yes	No measure of cytokines
Factors associated with progression of lung function abnormalities in HIV-infected 1 individuals	English	Li Y, Nouraie SM, Kessinger C et al	2018	No	Yes	No measure of cytokines						PFT, spirometry	COPD
2009–2010 Influenza A (H1N1)-related critical illness among Aboriginal and non-Aboriginal Canadians	English	Jung JJ, Pinto R, Zarychanski R et al.	2017	No	Yes	No measure of cytokines
Additive Benefit of the Urine LAM Test to Current TB Diagnostics in HIV Positive Adults in Panama City, Panama	English	Vittor AY	2017	No	Yes	No measure of cytokines
Сohort Study to Evaluate Exacerbations, Respiratory Symptoms, Physical Exercise Intolerance and Lung Functions Among Participants Who Use IQOS With Heatsticks Compared to Smokers of Conventional Cigarettes	English	Kazakhstan Academy of Preventive Medicine	2018	No	Yes	No measure of cytokines
Platelet activation is associated with myocardial infarction in patients with pneumonia	English	Cangemi R, Casciaro M, Rossi E et al	2014	No	Yes	No measure of lung function
Assessment of cytomegalovirus and cell-mediated immunity for predicting outcomes in non-HIV-infected patients with Pneumocystis jirovecii pneumonia	English	Kim T, Park SY, Lee HJ et al	2017	No	Yes	No measure of lung function
Association of serum albumin and AST with 5-year all-cause mortality in HIV/HCV Coinfection and HIV Monoinfection	English	Scherzer R, Heymsfield SB, Rimland D et al	2017	No	Yes	No measure of lung function
Blood brain barrier impairment in HIV-positive naïve and effectively treated patients: immune activation versus astrocytosis	English	Calcagno A, Romito A, Atzori C et al	2017	No	Yes	No measure of lung function
Blood Eosinophil and Basophil Values Before and After Surgery for Eosinophilic-type Sinonasal Polyps	English	Brescia G, Parrino D, Zanotti C et al	2018	No	Yes	No measure of lung function
C1 esterase inhibitor mediated protection from acute lung injury	English	Hess RM	2017	No	Yes	No measure of lung function
Clinical presentation, causes and outcome of febrile episodes in a prospective cohort of HIV-infected patients	English	DeMunter P, Derdelinchx I, Peetermans WE et al	2016	No	Yes	No measure of lung function
Community-Acquired Pneumococcal Pneumonia in Virologically Suppressed HIV-Infected Adult Patients: A Matched Case-Control Study	English	Cilloniz C, Torres A, Manzardo C et al	2017	No	Yes	No measure of lung function
Comparison of quantitative real-time PCR and direct immunofluorescence for the detection of Pneumocystis jirovecii	English	Moodley B, Tempa S, Frean JA	2017	No	Yes	No measure of lung function
Cytopenias among ART-naive patients with advanced HIV disease on enrolment to care and treatment services at a tertiary hospital in Tanzania: A crosssectional study	English	Gunda DW, Godfrey KG, Kilonzo SB et al	2017	No	Yes	No measure of lung function
Effect of High-Dose Vitamin D3 in Smokers and Non-Smokers With and Without HIV	English	Han JE	2018	No	Yes	No measure of lung function
Enhanced Anti-Mycobacterium tuberculosis Immunity over Time with Combined Drug and Immunotherapy Treatment	English	Larsen SE, Baldwin SL, Orr MT et al	2018	No	Yes	No measure of lung function
Evaluation of IL-1beta and IL-18 as genetic adjuvants in adenoviral immunizations against influenza A viruses	English	Lapuente D	2017	No	Yes	No measure of lung function
High Levels of Soluble Triggering Receptor Expressed on Myeloid Cells–Like Transcript (TLT)-1 Are Associated With Acute Respiratory Distress Syndrome	English	Morales-Ortiz J, Rondina MT, Brown SM et al	2018	No	Yes	No measure of lung function
Highly Successful Hepatitis C Virus (HCV) Treatment Outcomes in Human Immunodeficiency Virus/HCV-Coinfected Patients at a Large, Urban, Ryan White Clinic	English	Patel M, Rab S, Kalapila AG et al	2017	No	Yes	No measure of lung function
HIV protease inhibitor-induced cardiac dysfunction and fibrosis is mediated by platelet-derived TGF-β1 and can be suppressed by exogenous carbon	English	Laurence J, Elhadad S, Robison T et al	2017	No	Yes	No measure of lung function
Immunomodulatory effects of pidotimod in adults with community-acquired pneumonia undergoing standard antibiotic therapy	English	Trabattoni D, Clerici M, Centanni S et al	2017	No	Yes	No measure of lung function
Innate Immune Response During Community Acquired Pneumonia	English	de Jong W	2018	No	Yes	No measure of lung function
Maladaptive role of neutrophil extracellular traps in pathogen-induced lung injury	English	Lefrancais E, Mallavia B, Zhuo H et al	2018	No	Yes	No measure of lung function
Obstructive sleep apnea and subclinical interstitial lung disease in the Multi-Ethnic Study of Atherosclerosis (MESA)	English	Kim JS, Podolanczuk AJ, Borker P et al	2017	No	Yes	No measure of lung function
Procalcitonin as a marker of etiology in adults hospitalized with community-acquired pneumonia	English	Self WH, Balk RA, Grijalva CG et al	2017	No	Yes	No measure of lung function
Proprotein Convertase Subtilisin/Kexin 9 Levels in Relation to Systemic Immune Activation and Subclinical Coronary Plaque in HIV	English	Vanni MZ, Stone LA, Toribio M et al	2017	No	Yes	No measure of lung function
Regional Differences in the Prevalence of Major Opportunistic Infections among Antiretroviral-Naïve Human Immunodeficiency Virus Patients in Japan, Northern Thailand, Northern Vietnam, and the Philippines	English	NGangcuangco LMA, Sawada I, Tsuchiya N et al	2017	No	Yes	No measure of lung function
Serum lactate dehydrogenase isoenzymes 4 plus 5 is a better biomarker than total lactate dehydrogenase for refractory Mycoplasma pneumoniae pneumonia in children	English	Liu T-Y, Lee W-L, Tsai C-M et al	2017	No	Yes	No measure of lung function
Silent Cerebral Small-Vessel Disease Is Twice as Prevalent in Middle-Aged Individuals With Well-Controlled, Combination Antiretroviral Therapy–Treated Human Immunodeficiency Virus (HIV) Than in HIV-Uninfected Individuals	English	Moulignier A, Savatovsky J, Assoumou L et al	2018	No	Yes	No measure of lung function
TB-IRIS NSAID Cox-2 Inhibitor Prevention Trial	English	-	2018	No	Yes	No measure of lung function
The Role of Pulmonary and Systemic Immunosenescence in Acute Lung Injury	English	Brandenberger C, Katharina MK, Vital M et al	2017	No	Yes	No measure of lung function
Utility of Lung Clearance Index Testing as a Noninvasive Marker of Deployment-related LungDisease	English	Krefft SD, Strand M, Smith J et al	2017	No	Yes	No measure of lung function
Fatty acid binding proteins as biomarkers of disease severity and response to treatment in severe pneumonia required admission to intensive care unit	English	Tsai HC, Chang SC	2016	No	Yes	No measure of lung function
[Clinical observation of different doses of continuous renal replacement therapy for severe pneumonia with acute kidney injury].	English	Zha Y, Yang X, Lin X et al	2012	No	Yes	No measure of lung function
A clinical study on the effects and mechanism of xuebijing injection in severe pneumonia patients	English	Qi F, Liang Z-X, She D-Y et al	2011	No	Yes	No measure of lung function
A rapid semiautomatical enzyme linked immunoassay identifying intercellular adhesion molecule-1 (ICAM-1) on the alveolar macrophage surface	English	Kamp S, Kreft B, Braun J, Dalhoff K.	1994	No	Yes	No measure of lung function
A clinical study on the effects and mechanism of xuebijing injection in severe pneumonia patients	English	Qi F, Liang ZX, She DY, Yan GT, Chen LA	2011	No	Yes	No measure of lung function
An interferon-gammarelated cytokine storm in SARS patients	English	Huang KJ, Su IJ, Theron M et al	2005	No	Yes	No measure of lung function
Associations of Inflammatory Markers with AIDS and non-AIDS Clinical Events after Initiation of Antiretroviral Therapy: AIDS Clinical Trials Group A5224s, a substudy of ACTG A5202	English	McComsey GA, Kitch D, Sax PE et al	2014	No	Yes	No measure of lung function
Bacteremia and MR-proANP changes in mild community-acquired pneumonia .	English	Guinard-Barbier S, Chenevier-Gobeaux C, Grabar S et al	2011	No	Yes	No measure of lung function
Biomarkers and Bacterial Pneumonia Risk in Patients with Treated HIV Infection: A Case-Control Study	English	Bjerk SM, Baker JV, Emery S, Neuhaus J, Angus B, Gordin FM, Pett SL, Stephan C, Kunisaki KM; INSIGHT SMART Study Group.	2013	No	Yes	No measure of lung function
Biomarkers define the clinical response to dexamethasone in community-acquired pneumonia	English	Remmelts HH1, Meijvis SC, Heijligenberg R, Rijkers GT, Oosterheert JJ, Bos WJ, Endeman H, Grutters JC, Hoepelman AI, Biesma DH.	2012	No	Yes	No measure of lung function
Biomarkers improve mortality prediction by prognostic scales in community-acquired pneumonia	English	Menéndez R, Martínez R, Reyes S, Mensa J, Filella X, Marcos MA, Martínez A, Esquinas C, Ramirez P, Torres A	2009	No	Yes	No measure of lung function
Biomarkers of thrombosis, fibrinolysis, and inflammation in patients with severe sepsis due to community-acquiredpneumonia with and without Streptococcus pneumoniae	English	Vail GM, Xie YJ, Barnes CJ	2009	No	Yes	No measure of lung function
Can we predict pneumococcal bacteremia in patients with severe community-acquired pneumonia?	English	Pereira JM, Teixeira-Pinto A, Basílio C, Sousa-Dias C, Mergulhão P, Paiva JA	2013	No	Yes	No measure of lung function
Characterization of cytokine/chemokine profiles of severe acute respiratory syndrome	English	Jiang Y, Xu J, Zhou C et al.	2005	No	Yes	No measure of lung function
Circulating levels of proatrial natriuretic peptide in lower respiratory tract infections	English	Muller B, Suess E, Schuetz P et al.	2006	No	Yes	No measure of lung function
Circulating profile of Th1 and Th2 cytokines in tuberculosis patients with different degrees of pulmonary involvement	English	Dlugovitzky D, Torres-Morales A, Rateni L et al	1997	No	Yes	No measure of lung function
Clinical characterisation of pneumonia caused by atypical pathogens combining classic and novel predictors	English	Masiá M, Gutiérrez F, Padilla S, Soldán B, Mirete C, Shum C, Hernández I, Royo G, Martin-Hidalgo A.	2007	No	Yes	No measure of lung function
Clinical significance of serum procalcitonin in patients with community-acquired lobar pneumonia	English	Lee JY, Hwang SJ, Shim JW, Jung HL, Park MS, Woo HY, Shim JY	2010	No	Yes	No measure of lung function
Coagulation and inflammation biomarkers may help predict the severity of community-acquried pneumonia	English	Agapakis DI, Tsantilas D, Psarris P, Massa EV, Kotsaftis P, Tziomalos K, Hatzitolios A	2010	No	Yes	No measure of lung function
Community-acquired pneumonia in the elderly: A multivariate analysis of risk and prognostic factors	English	Riquelme R, Torres A, El-Ebiary M, et al.	1996	No	Yes	No measure of lung function
Comparative Study of Circulating MMP-7, CCL18, KL-6, SP-A, and SP-D as Disease Markers of Idiopathic Pulmonary Fibrosis	Enlish	Hamai K, Iwamoto H1, Ishikawa N et al	2016	No	Yes	No measure of lung function
Compartmentalized cytokine production within the human lung in unilateral pneumonia	English	Dehoux MS, Boutten A, Ostinelli J, Seta N, Dombret MC, Crestani B, Deschenes M, Trouillet JL, Aubier M	1994	No	Yes	No measure of lung function
Compartmentalized IL-8 and elastase release within the human lung in unilateral pneumonia	English	Boutten A, Dehoux MS, Seta N, Ostinelli J, Venembre P, Crestani B, Dombret MC, Durand G, Aubier M	1996	No	Yes	No measure of lung function
Constitutive and stimulated MCP-I, GROa, J3 and y expression in human airway epithelium and bronchoalveolar macrophages	English	Becker S, Quay J, Koren HS, Haskill JS	1994	No	Yes	No measure of lung function
Contrasting inflammatory responses in severe and non-severe community-acquired pneumonia	English	Fernandez-Botran R, Uriarte SM, Arnold FW, Rodriguez-Hernandez L, Rane MJ, Peyrani P, Wiemken T, Kelley R, Uppatla S, Cavallazzi R, Blasi F, Morlacchi L, Aliberti S, Jonsson C, Ramirez JA, Bordon J	2014	No	Yes	No measure of lung function
Contribution of C-reactive protein to the diagnosis and assessment of severity of community-acquired pneumonia	English	Almirall J, Bolíbar I, Toran P, Pera G, Boquet X, Balanzó X, Sauca G; Community-Acquired Pneumonia Maresme Study Group		No	Yes	No measure of lung function
Corticosteroid treatment for community-acquired pneumonia --the STEP trial: study protocol for a randomized controlled trial	English	Blum CA, nigro N, Winzeler B et al	2014	No	Yes	No measure of lung function
C-Reactive Protein (CRP), interferon gamma-inducible protein 10 (IP-10), and lipopolysaccharide (LPS) are associated with risk of tuberculosis after initiation of antiretroviral therapy in resource-limited settings.	English	Tenforde MW, Gupte N, Dowdy DW et al	2015	No	Yes	No measure of lung function
C-reactive protein is an independent predictor of severity in community-acquired pneumonia	English	Chalmers JD, Singanayagam A, Hill AT	2008	No	Yes	No measure of lung function
Cytokine response patterns in severe pandemic 2009 H1N1 and seasonal influenza among hospitalized adults	English	Lee N, Wong CK, Chan PK et al	2011	No	Yes	No measure of lung function
Cytokine responses in patients with pneumonia caused by Chlamydia or Mycoplasma	English	Kragsbjerg P, Vikerfors T, Holmberg H	1998	No	Yes	No measure of lung function
Cytokines and fibrinolytic enzymes in tuberculous and parapneumonic effusions	English	Lin FC, Chen YC, Chen FJ, Chang SC	2005	No	Yes	No measure of lung function
Cytokines, nitrite/nitrate, soluble tumor necrosis factor receptors, and procalcitonin concentrations: comparisons in patients with septic shock, cardiogenic shock, and bacterial pneumonia	English	de Werra I, Jaccard C, Corradin SB, Chioléro R, Yersin B, Gallati H, Assicot M, Bohuon C, Baumgartner JD, Glauser MP, Heumann D	1997	No	Yes	No measure of lung function
Cytometric bead array to measure six cytokines in twenty-five microliters of serum	English	Tarnok A, Hambsch J, Chen R, Varro R	2003	No	Yes	No measure of lung function
Dexamethasone downregulates the systemic cytokine response in patients with community-acquired pneumonia	English	Remmelts HH, Meijvis SC, Biesma DH et al	2012	No	Yes	No measure of lung function
Diagnosing pneumonia by physical examination: relevant or relic?	English	Wipf JE, Lipsky BA, Hirschmann JV, Boyko EJ, Takasugi J, Peugeot RL, Davis CL	1999	No	Yes	No measure of lung function
Diagnostic and prognostic value of IL-6 and C-reactive protein in community acquired pneumonia	English	Ortqvist A, Hedlund J, Wretlind B, Carlstrom A, Kalin M	1995	No	Yes	No measure of lung function
Diagnostic and prognostic values of admission procalcitonin levels in community-acquired pneumonia in an intensive care unit	English	Boussekey N, Leroy O, Georges H, Devos P, d'Escrivan T, Guery B	2005	No	Yes	No measure of lung function
Diagnostic performance of multiplex cytokine and chemokine assay for tuberculosis	English	Wang X, Jiang J, Cao Z, Yang B, Zhang J, Cheng X	2012	No	Yes	No measure of lung function
Diagnostic value of blood cytokine concentrations in acute pneumonia	English	Kragsbjerg P, Jones I, Vikerfors T, Holmberg H	1995	No	Yes	No measure of lung function
Diagnostic value of three tumor markers determined in pleural effusions	English	Conejo JR, Benedito JE,Jimenez A et al.	1996	No	Yes	No measure of lung function
Different biological significance of sCD14 and LPS in HIV infection: importance of the immunovirology stage and association with HIV disease progressionmarkers	English	Romero-Sánchez M , González-Serna A, Pacheco YM, et al	2012	No	Yes	No measure of lung function
Early enhanced expression of interferon-inducible protein-10 (CXCL-10) and other chemokines predicts adverse outcome in sever acute respiratory syndrome	English	Tang NL, Chan PK, Wong CK et al	2005	No	Yes	No measure of lung function
Effect of hyperglycaemia on inflammatory and stress responses and clinical outcome of pneumonia in non-critical-care inpatients: results from an observational cohort study	English	Schuetz P, Friedli N, Grolimund E, Kutz A, Haubitz S, Christ-Crain M, Thomann R, Zimmerli W, Hoess C, Henzen C, Mueller B; ProHOSP Study Group	2014	No	Yes	No measure of lung function
Effect of multiple doses of clarithromycin and amoxicillin on IL-6, IFNgamma and IL-10 plasma levels in patients with communityacquired pneumonia	English	Demartini G, Esposti D, Marthyn P, Lapidari A, Fraschini F, Scaglione F	2004	No	Yes	No measure of lung function
Elevated levels of angiotensin-converting enzyme in Pneumocystis carinii pneumonia	English	Singer F, Talavera W, Zumoff B	1989	No	Yes	No measure of lung function
Elevated levels of NAP-1/interleukin-8 are present in the airspaces of patients with the adult respiratory distress syndrome and are associated with increased mortality	English	Miller EJ, Cohen AB, Nagao S, et al.	1992	No	Yes	No measure of lung function
Elevated serum hepatocyte growth factor/scatter factor levels in inflammatory lung disease	English	Maeda J, Ueki N, Hada T, Higashino K	1995	No	Yes	No measure of lung function
Enhanced interleukin-8 release and gene expression in macrophages after exposure to Mycobacterium tuberculosis and its components	English	Zhang Y, Broser M, Cohen H, Bodkin M, Law K, Reibman J, Rom WN	1995	No	Yes	No measure of lung function
Evaluation of potential biomarkers for the discrimination of bacterial and viral infections.	English	Chalupa P, Beran O, Herwald H et al	2011	No	Yes	No measure of lung function
Expression of serum sCD163 in patients with liver diseases and inflammatory disorders	English	Wang J, Yu Y, Yang Y et al	2015	No	Yes	No measure of lung function
Faecal calprotectin levels differentiate intestinal from pulmonary tuberculosis: An observational study from Southern India	English	Larsson G, Shenoy KT, Ramasubramanian et al	2014	No	Yes	No measure of lung function
Filgrastim in patients with pneumonia and severe sepsis or septic shock	English	Wunderink R, Leeper K Jr, Schein R, Nelson S, DeBoisblanc B, Fotheringham N, Logan E	2001	No	Yes	No measure of lung function
Hepatocyte growth factor (HGF) in patients with pneumonia: a comparison between survivors and non-survivors	English	Nayeri F, Nilsson I, Skude G, Brudin L, Söderström C	1998	No	Yes	No measure of lung function
Hepatocyte growth factor may act as an early therapeutic predictor in pneumonia	English	Nayeri F, Brudin L, Darelid J, Nilsson I, Fryden A, Söderström C, Forsberg P	2002	No	Yes	No measure of lung function
High density lipoprotein particles and markers of inflammation and thrombotic activity in patients with untreated HIV infection	English	Baker J , Ayenew W , Quick H , et al.	2010	No	Yes	No measure of lung function
High pleural fluid hyaluronan concentrations in rheumatoid arthritis	English	Söderblom T, Pettersson T, Nyberg P, Teppo AM, Linko L, Riska H	1999	No	Yes	No measure of lung function
HIV status, burden of comorbid disease, and biomarkers of inflammation, altered coagulation, and monocyte activation	English	Armah KA , McGinnis K , Baker J , et al.	2012	No	Yes	No measure of lung function
IL-1beta and IL-6 in community-acquired pneumonia: bacteremic pneumococcal pneumonia versus Mycoplasma pneumoniae pneumonia	English	Lieberman D, Livnat S, Schlaeffer F, Porath A, Horowitz S, Levy R	1997	No	Yes	No measure of lung function
Immune surveillance by rhinovirus-specific circulating CD4+ and CD8+ T lymphocytes	English	Steinke JW, Liu L, Turner RB et al	2015	No	Yes	No measure of lung function
Immunomodulatory Effects of Levofloxacin on Patients with Pneumonia in Assiut University Hospitals.	English	Badari MS, Elgendy SG, Mohamed AS, Hassan AT	2015	No	Yes	No measure of lung function
Impact of antibiotic prophylaxis on postbronchoscopy fever: a randomised controlled study	English	Park J-S, Lee C-H, Yim J-J et al	2011	No	Yes	No measure of lung function
Impact of antibiotic therapy on systemic cytokine expression in pneumococcal pneumonia	English	Padrones S, Garcia-Vidal C, Fernández-Serrano S, Fernández A, Masuet C, Carratalà J, Coromines M, Ardanuy C, Gudiol F, Manresa F, Dorca J	2010	No	Yes	No measure of lung function
Increased levels of circulating interleukin-18 in patients with advanced tuberculosis	English	Yamada G, Shijubo N, Shighara K et al	2000	No	Yes	No measure of lung function
Increased recovery of surfactant protein A in AIDS-related pneumonia	English	Phelps DS, Rose RM.	1991	No	Yes	No measure of lung function
Infection biomarkers in primary care patients with acute respiratory tract infections-comparison of Procalcitonin and C-reactive protein	English	Meili M, Kutz A, Briel m et al	2016	No	Yes	No measure of lung function
Inflammatory and coagulation biomarkers andmortality in patients with HIV infection	English	Kuller LH , Tracy R , Belloso W , et al;	2008	No	Yes	No measure of lung function
Inflammatory biomarkers and prediction for intensive care unit admission in severe community-acquired pneumonia	English	Ramirez P, Ferrer M, Marti V, Reyes S, Martinez R, Menendez R, Ewig S, Torres A	2011	No	Yes	No measure of lung function
Inflammatory response in mixed viral-bacterial community-acquired pneumonia	English	Bello S, Mincholé E, Fandos S, Lasierra AB, Ruiz MA, Simon AL, Panadero C, Lapresta C, Menendez R, Torres A	2014	No	Yes	No measure of lung function
Influenza pneumonia among adolescents and adults: a concurrent comparison between influenza A (H1N1) pdm09 and A (H3N2) in the post-pandemic period	English	Yang SQ, Qu JX, Wang C, Yu XM, Liu YM, Cao B	2014	No	Yes	No measure of lung function
Interleukin-6: an early marker of bacterial infection in decompensated cirrhosis	English	Le Moine O, Devière J, Devaster JM, Crusiaux A, Durand F, Bernuau J, Goldman M, Benhamou JP	1994	No	Yes	No measure of lung function
Kallistatin levels in HIV-infected patients and effects of statin therapy	English	Eckard AR, Cho S, O'Riordan MA et al	2015	No	Yes	No measure of lung function
Kinetics of serum β-D-glucan after Pneumocystis pneumonia treatment in patients with AIDS	English	Koga M, Koibuchi T, Kikuchi T, Nakamura H, Miura T, Iwamoto A, Fujii T	2011	No	Yes	No measure of lung function
Leukotriene B4 and interleukin 8 in human immunodeficiency virus-related pulmonary disease	English	Lipschik GY, Doerfler ME, Kovacs JA et al	1993	No	Yes	No measure of lung function
Levels of Interleukin-8 in Tuberculous Pleurisy and the Profile of Immunocompetent Cells in Pleural and Peripheral Compartments	English	Dlugovitzky D, Rateni L, Torres-Morales A et al	1997	No	Yes	No measure of lung function
Lipid metabolites as potential diagnostic and prognostic biomarkers for acute community acquired pneumonia	English	To KKW, Lee K-C, Wong SSY et al	2016	No	Yes	No measure of lung function
Lipopolysaccharide-binding protein and CD14 are increased in the bronchoalveolar lavage fluid of smokers	English	Regueiro V , Campos MA , Morey P , et al .	2009	No	Yes	No measure of lung function
Local activation of the tissue factor-factor VIIa pathway in patients with pneumonia and the effect of inhibition of this pathway in murine pneumococcal pneumonia	English	Rijneveld A, Weijer S, Bresser P et al	2006	No	Yes	No measure of lung function
Lower CD4+ T lymphocyte nadirs may indicate limited immune reconstitution in HIV-1 infected individuals on potent antiretroviral therapy: analysis of immunophenotypic marker results of AACTG 5067	English	D'Amico R, Yang Y, Mildvan D, Evans SR, Schnizlein-Bick CT, Hafner R, Webb N, Basar M, Zackin R, Jacobson MA	2005	No	Yes	No measure of lung function
Lung carcinomas decrease the number of monocytes/macrophages (CD14+ cells) that produce TNF-alpha	English	Lopez-Gonzalez JS, Avila-Moreno F, Prado-Garcia H et al	2007	No	Yes	No measure of lung function
Markers of inflammation, coagulation, and renal function are elevated in adults with HIV infection	English	Neuhaus J , Jacobs DR Jr , Baker JV , et al .	2010	No	Yes	No measure of lung function
Methicillin-resistant Staphylococcus aureus enhances alveolar epithelial cell permeability through vascular endothelial growth factor and cytoskeletal disruption	English	Bansel k, Connelly R, Traber D, Enkhbaatar P	2008	No	Yes	No measure of lung function
Midregional pro-atrial natriuretic peptide as a prognostic marker in pneumonia	English	Prat C, Lacoma A, Dominguez J, Papassotiriou J, Morgenthaler NG, Andreo F, Tudela P, Ruiz-Manzano J, Ausina V	2007	No	Yes	No measure of lung function
MR-pro-atrial natriuretic peptide (MR-proANP) predicts short- and long-term outcomes in respiratory tract infections: a prospective validation study	English	Vazquez M, Jockers K, Christ-Crain M, Zimmerli W, Müller B, Schuetz P	2012	No	Yes	No measure of lung function
Myocardial Injury and Severe Pneumococcal Pneumonia	English	Oviedo AR	2017	No	Yes	No measure of lung function
Negative regulatory role of mannose receptors on human alveolar macrophage proinflammatory cytokine release in vitro	English	Zhang J, Tachado SD, Patel N, Zhu J, Imrich A, Manfruelli P, Cushion M, Kinane TB, Koziel H	2005	No	Yes	No measure of lung function
Neutrophil apoptosis, activation and anti-inflammatory cytokine response in granulocyte colony-stimulating factor-treated patients with community-acquired pneumonia	English	Droemann D, Hansen F, Aries SP, Braun J, Zabel P, Dalhoff K, Schaaf B	2006	No	Yes	No measure of lung function
Phagocyte function and cytokine production in community acquiredpneumonia	English	Moussa K, Michie HJ, Cree IA, McCafferty AC, Winter JH, Dhillon DP, Stephens S, Brown RA	1994	No	Yes	No measure of lung function
Plasma inflammatory cytokines and chemokines in severe acute respiratory syndrome	English	Wong CK, Lam CWK, Wu AKL, Ip WK, Lee NLS, Chan HIS, Lit LCW, Hui DSC, Chan MHM, Chung SSC, Sung IJY	2004	No	Yes	No measure of lung function
Plasma levels of soluble CD14 independently predic mortality in HIV infection	English	Sandler NG, Wand H, Roque et al	2011	No	Yes	No measure of lung function
Pneumococcal septic shock is associated with the interleukin-10-1082 gene promoter polymorphism	English	Schaaf BM, Boehmke F, Esnaashari H, Seitzer U, Kothe H, Maass M, Zabel P, Dalhoff K	2003	No	Yes	No measure of lung function
Pneumocystis carinii pneumonia in human immunodeficiency virus (HIV)-positive and HIV-negative immunocompromised patients	English	Nüesch R, Bellini C, Zimmerli W	1999	No	Yes	No measure of lung function
Pre-analytic factors and initial biomarker levels in community- acquired pneumonia patients.	English	Kutz A, Grolimund E, Muller B et al	2014	No	Yes	No measure of lung function
Preinfection systemic inflammatory markers and risk of hospitalization due to pneumonia	English	Yende S, Tuomanen EI, Wunderink R, Kanaya A, Newman AB, Harris T, de Rekeneire N, Kritchevsky SB	2005	No	Yes	No measure of lung function
Proatrial natriuretic peptide and provasopressin to predict severity and prognosis in community-acquired pneumonia	English	Krüger S, Papassotiriou J, Marre R, Richter K, Schumann C, von Baum H, Morgenthaler NG, Suttorp N, Welte T; CAPNETZ Study Group	2007	No	Yes	No measure of lung function
Probiotics reduce inflammation in antiretroviral treated, HIV-infected individuals: results of the “Probio-HIV” clinical trial	English	D'Ettorre G, Ceccarelli G, Giustini N et al	2015	No	Yes	No measure of lung function
Procalcitonin and C-reactive protein in hospitalized adult patients with community -acquired pneumonia or exacerbation of asthma or COPD.	English	Bafadhel M, Clark TW, Reid C et al	2011	No	Yes	No measure of lung function
Procalcitonin and severity of community-acquried pneumonia	English	Okimoto N,Hayashi Y, Ishiga M et al	2009	No	Yes	No measure of lung function
Procalcitonin as a diagnostic tool in lower respiratory tract infections and tuberculosis	English	Polzin A, Pletz M, Erbes R, Raffenberg M, Mauch H, Wagner S, Arndt G, Lode H	2003	No	Yes	No measure of lung function
Procalcitonin guidance of antibiotic therapy in community-acquired pneumonia: a randomized trial	English	Christ-Crain M , Stolz D , Bingisser R , et al	2006	No	Yes	No measure of lung function
Procalcitonin is a valuable prognostic marker in ARDS caused by community-acquired pneumonia	English	Tseng JS, Chan MS, Hsu JY et al	2008	No	Yes	No measure of lung function
Procalcitonin levels predict bacteremia in patients with community-acquired pneumonia: a prospective cohort trial	English	Müller F, Christ-Crain M, Bregenzer T, Krause M, Zimmerli W, Mueller B, Schuetz P; ProHOSP Study Group	2010	No	Yes	No measure of lung function
Prognostic value of N-terminal pro-brain natriuretic peptide in hospitalised patients with community-acquired pneumonia	English	Jeong KY , Kim K , Kim TY , et al	2011	No	Yes	No measure of lung function
Prognostic value of proadrenomedullin in severe sepsis and septic shock patients with community-acquired pneumonia	English	Suberviola B, Castellanos-Ortega A, Llorca J, Ortiz F, Iglesias D, Prieto B	2012	No	Yes	No measure of lung function
Prognostic value of procalcitonin in community-acquired pneumonia	English	Schuetz P, Suter-Widmer I, Chaudri A, Christ-Crain M, Zimmerli W, Mueller B; Procalcitonin-Guided Antibiotic Therapy and Hospitalisation in Patients with Lower Respiratory Tract Infections (ProHOSP) Study Group	2011	No	Yes	No measure of lung function
Prospective evaluation of biomarkers for prediction of quality of life in community-acquired pneumonia	English	Nickler M, Schaffner D, Christ-Crain M et al	2016	No	Yes	No measure of lung function
Pseudomonas aeruginosa elastase induces IL-8 production in the lung cells via the epidermal growth factor/extracellular signal-regulated proteins/NFκB pathway	English	Azghani A	2008	No	Yes	No measure of lung function
Pulmonary and extrapulmonary acute lung injury: inflammatory and ultrastructural analyses	English	Menezes SL, Bozza PT, Neto HC, Laranjeira AP, Negri EM, Capelozzi VL, Zin WA, Rocco PR	1985	No	Yes	No measure of lung function
Pulmonary pathological features in coronavirus associated severe acute respiratory syndrome (SARS)	English	Tse GMK, To KF, Chan PKS, Lo AWI, Ng KC, Wu A, Lee N, Wong HC, Mak SM, Chan KF, Hui DSC, Sung JJY, Ng HK	2004	No	Yes	No measure of lung function
Recombinant human granulocyte-macrophage colony-stimulating factor ameliorates zidovudine-induced neutropenia in patients with acquired immunodeficiency syndrome (AIDS)/AIDS-related complex	English	Levine JD, Allan D, Tessitore JH et al	1991	No	Yes	No measure of lung function
Red blood cell distribution width [RDW] and long-term mortality after community-acquired pneumonia. A comparison with proadrenomedullin	English	Bello S, Fandos S, Lasierra AB et al	2015	No	Yes	No measure of lung function
Reduction of the systemic inflammatory response in patients with CAP treated with corticosteroids improves clinical outcome and reduces mortality and ICU admittance.	English	Meijvis S, Rijkers G, Van Velzen-Blad H et al	2013	No	Yes	No measure of lung function
Relative abundance and patterns of correlation among six cytokines in pleural fluid measured by cytometric bead array	English	Aoe K, Hiraki A, Murakami T, Murakami K, Makihata K, Takao K, Eda R, Maeda T, Sugi K, Darzynkiewicz Z, Takeyama H	2003	No	Yes	No measure of lung function
Repeated measurements of endothelin-1 precursor peptides predict the outcome in community-acquired pneumonia	English	Schuetz P, Christ-Crain M, Zimmerli W, Mueller B	2011	No	Yes	No measure of lung function
Sequential production of leukaemia inhibitory factor by blood cell culture in patients with ARDS	English	Gruson D, Hilbert G, Juzan M, Taupin JL, Coulon V, Moreau JF, Gualde N, Gbikpi-Benissan G	1998	No	Yes	No measure of lung function
Serum concentrations of cytokines in patients with active tuberculosis (TB) and after treatment	English	Verbon A, Juffermans N, Van Deventer SJ et al	1999	No	Yes	No measure of lung function
Serum lactate dehydrogenase (LDH) in Pneumocystis carinii pneumonia, tuberculosis, and bacterial pneumonia	English	Quist J, Hill AR	1995	No	Yes	No measure of lung function
Serum lactate dehydrogenase activity in patients with AIDS and Pneumocystis carinii pneumonia: an adjunct to diagnosis	English	Kagawa FT, Kirsch CM, Yenokida GG, e t al. Serum lactate	1988	No	Yes	No measure of lung function
Serum lactate dehydrogenase levels and Pneunwcystis carinii pneumonia: diagnostic and prognostic significance	English	Zaman MK, White DA	1988	No	Yes	No measure of lung function
Serum mannose-binding lectin and C-reactive protein are potential biomarkers for patients with community-acquired pneumonia	English	Liu XH, Li Q, Zhang P, Su Y, Zhang XR, Sun Q	2014	No	Yes	No measure of lung function
Setting a standard for the initiation of steroid therapy in refractory or severe Mycoplasma pneumoniae pneumonia in adolescents and adults	English	Miyashita N, Kawai Y, Inamura N et al	2015	No	Yes	No measure of lung function
sICAM-1 as a serum marker in the diagnosis and follow-up of treatment of pulmonary tuberculosis	English	Demir TA, Yalcinoz C, Kreskinel I et al	2002	No	Yes	No measure of lung function
Soluble thrombomodulin to evaluate the severity and outcome of community-acquired pneumonia	English	Yin Q, Liu B, Chen Y, Zhao Y, Li C	2014	No	Yes	No measure of lung function
Subpopulation of hyperresponsive polymorphonuclear neutrophils in patients with adult respiratory distress syndrome. Role of cytokine production	English	Chollet-Martin S, Montravers P, Gibert C, Elbim C, Desmonts JM, Fagon JY, Gougerot-Pocidalo MA	1992	No	Yes	No measure of lung function
Surfactant alterations in severe pneumonia, acute respiratory distress syndrome, and cardiogenic lung edema	English	Günther A, Siebert C, Schmidt R, et al	1996	No	Yes	No measure of lung function
Surfactant analysis during Pneumocystis carinii pneumonia in HIV-infected patients	English	Escamilla R, Prevost MC, Hermant C, Caratero A, Cariven C, Krempf M.	1992	No	Yes	No measure of lung function
Systemic and local high mobility group box 1 concentrations during severe infection	English	van Zoelen MA, Laterre PF, van Veen SQ, van Till JW, Wittebole X, Bresser P, Tanck MW, Dugernier T, Ishizaka A, Boermeester MA, van der Poll T	2007	No	Yes	No measure of lung function
Systemic inflammation after critical illness: relationship with physical recovery and exploration of potential mechanisms	English	Griffith DM, Lewis S, Rossi AG et al	2016	No	Yes	No measure of lung function
Systemic inflammatory pattern of patients with community-acquired pneumonia with and without COPD	English	Crisafulli E, Menendez R, Huerta A et al	2013	No	Yes	No measure of lung function
The Expression Level of Neutrophil CD64 Is a Useful Marker of Systemic Inflammation Associated with HIV Infection	English	Fujiko MK, Masayuki M, Kazuya U et al	2016	No	Yes	No measure of lung function
The Significance of Defensin Alpha 4 in the Pathophysiology of the Adrenal Insufficiency in Inflammatory Lung Diseases	English	Brutsche M	2012	No	Yes	No measure of lung function
The value of procalcitonin level in community-acquired pneumonia in the ED	English	Park JH, Wee JH, Choi SP et al	2012	No	Yes	No measure of lung function
Tumor necrosis factor-alpha-converting enzyme: its role in community-acquired pneumonia	English	Greene C, Lowe G, Taggart C, Gallagher P, McElvaney N, O'Neill S	2002	No	Yes	No measure of lung function
Tumour necrosis factor-alpha and nitric oxide response in different categories of tuberculosis patients	English	Chakraborty U, Goswami A, Saha S, Mukherjee T, Dey SK, Majumdar S, Pal NK	2013	No	Yes	No measure of lung function
Understanding the potential role of statins in pneumonia and sepsis.	English	Yende S, Milbrandt EB, Kellum JA et al	2011	No	Yes	No measure of lung function
Urokinase plasminogen activator and TGF-beta production in immunosuppressed patients with and without P. Jiroveci infection	English	Angelici E, Spezzano M, Vaccari S et al	2006	No	Yes	No measure of lung function
Use of plasma metabolomics at diagnosis to identify metabolic pathways associated with pulmonary tuberculosis (TB) clearance: a pilot study	English	Frediani JK, Jones DP, Tukvadze N et al	2014	No	Yes	No measure of lung function
Usefulness of carcinoembryonic antigen determination in bronchoalveolar lavage fluid. A comparative study among patients with peripheral lung cancer, pneumonia, and healthy individuals	English	de Diego A, Compte L, Sanchis J, Enguidanos MJ, Marco V	1991	No	Yes	No measure of lung function
Utility of brain natriuretic peptide as prognostic marker in community-acquired pneumonia and chronic obstructive pulmonary disease exacerbation patients presenting to the emergency department	English	Leli C	2011	No	Yes	No measure of lung function
Validation of the modified multisystem organ failure score as a predictor of mortality in patients with AIDS-related Pneumocystis carinii pneumonia and respiratory failure	English	Forrest DM, Djurdjev O, Zala C, Singer J, Lawson L, Russell JA, Montaner JS	1998	No	Yes	No measure of lung function
Etiologija i mikrobiološka dijagnostika bakterijemije i sepse u zdravstvenoj ustanovi sekundarne razine	-	-	2017	No	Yes	Not in English
HILMARA HELIA DE SOUSA AMARAL	-		-	No	Yes	Not in English
II Brazilian Consensus on the use of human immunoglobulin in patients with primary immunodeficiencies	Portuguese	Goudouris ES, Silva A, Ouricuri AL et al	2017	No	Yes	Not in English
Influência do gênero nas alterações microcirculatórias e no processo inflamatório em modelo de morte encefálica em ratos	-	-	-	No	Yes	Not in English
Insuficiência adrenal relativa em choque hemorrágico: estudo experimental acerca dos seus mecanismos fisiopatológicos em rato (Rattus norvegicus)	English	-	-	-	-	Not in English
Kraujo perpylimas praktika tarp medicinos gydytojų, dirbančių Kauno klinikų ligoninėje	-	-	-	No	Yes	Not in English
KÜNT TORAKS TRAVMASI	-	-	-	No	Yes	Not in English
La glutamina oral reduce el daño miocárdico tras revascularización coronaria bajo derivación cardiopulmonar. Un ensayo clínico aleatorizado	-	-	-	No	Yes	Not in English
MINISTÉRIO DA SAÚDE SECRETARIA DE ATENÇÃO À SAÚDE	-	-	-	-	-	Not in English
Peri-und postoperative Komplikationen bei Kaiserschnitten HIV-infizierter Mütter an der Klinik für Geburtsmedizin der Charité Universitätsmedizin Berlin	German	-	-	No	Yes	Not in English
Postępowanie w urazach czaszkowo-mózgowych Management of severe traumatic brain injury	-	-	-	No	Yes	Not in English
Prognose for og oppfølging av ekstremt premature barn: En systematisk oversikt	English	-	-	No	Yes	Not in English
Revista Argenina De Terapia Intensiva	Spanish	-	-	No	Yes	Not in English
Sepsis grave y shock séptico en urgencias	English	-	-	No	Yes	Not in English
Sıçanlarda donmuş omuz modelinde, intraartiküler ve oral kortikosteroid tedavisinin karşılaştırılması	-	-	2017	No	Yes	Not in English
Αξιολόγηση και πρώϊμη φυσικοθεραπευτική περέμβαση σε πρόωρα νεογνά και βρέφη	-	-	2017	No	Yes	Not in English
Некротизирующая пневмония: особенности патогенеза, клинической картины и тактики лечения	-	-	2017	No	Yes	Not in English
Патофизиологические аспекты гипероксии в практике анестезиолога реаниматолога (мини-обзор)	-	Долгих, AT, Говорова HB, Орлов ЮП et al	2017	No	Yes	Not in English
บทคัดย่อ การ ประชุม วิชาการ งาน บริการ โลหิต ระดับ ชาติ ครั้ง ที่ 25 ประจำ ปี พ. ศ. 2560 21–24 มีนาคม 2560 ณ โรงแรม แมน ดา ริน กรุงเทพมหานคร	-	Pusongchai T, Siriaksorn J, Watanaboonyongcharoen P et al	2017	No	Yes	Not in English
[Cycloferon in the complex therapy of patients with widespread forms of pulmonary tuberculosis].	Russian	Demidik SN, Sukhanov DS	2012	No	Yes	Not in English
[Meglumine acridonacetate and complex therapy of patients with newly identified advanced pulmonary tuberculosis].	Russian	Pravada NS, Budritskiĭ AM, Sukhanov DS	2014	No	Yes	Not in English
[The effect of mild sedation on the prognosis and inflammatory markers in critical patients with mechanical ventilation].	Chinese	Cai Y, Li Y, Ji M et al	2014	No	Yes	Not in English
Ability of procalcitonin to predict bacteremia in patients with community acquired pneumonia	Spanish	Julián-Jiménez A, Timón Zapata J, Laserna Mendieta EJ et al	2014	No	Yes	Not in English
Advantages of periodic medical examinations of asbestos plant workers at the Occupational Center	Russian	Liubchenko PN, Massarygin VV, Lebedin IuS et al	2002	No	Yes	Not in English
Aktuelle Therapiekonzepte bei allergischen und hyperergischen Erkrankungen der oberen Luftwege	German	Rudack C	2004	No	Yes	Not in English
AKUTNÍ PANKREATITIDA-KLASIFIKACE A EPIDEMIOLOGIE Disertační práce v oboru Vnit ní nemoci	Czech	Floreanova K	2014	No	Yes	Not in English
Angiotensin-converting enzyme in sarcoidosis: diagnostic and prognostic value (author's transl)	English	Badrinas F, Buendia E, Mestre M, Sisó C, Barberá G, Garrigosa R.	1981	No	Yes	Not in English
Antibodies to the infective agents of opportunistic infections in blood of patients with hemoblastosis complicated with pneumonia	English	Bosh'ian RE, Rybalkina TN, Karazhas NV, Ermakova TM, Galstian GM, Osmanov EA, Vorob'ev AA	2006	No	Yes	Not in English
Assessment of serum markers KL-6 and SP-D for interstitial pneumonia associated with connective tissue diseases	Japanese	Suematsu E1, Miyamura T, Shimada H, Nakao R, Yamamoto M.	2003	No	Yes	Not in English
Astim modeli oluşturulan BALB/c farelerde Glycyrrhizin'in akciğerde mevcut kronik histolojik değişiklikler üzerine etkileri	-	Babayiğit Hocaoğlu, A	2010	No	Yes	Not in English
Astim modeli oluşturulan BALB/c farelerde Glycyrrhizin'in akciğerde mevcut kronik histolojik değişiklikler üzerine etkileri	Turkish	N/A	N/A	No	Yes	Not in English
Avaliação do potencial protetor da vacina gênica pvaxapa-dmt-me no modelo experimental de tuberculose	Spanish	Carletti DDS	2011	No	Yes	Not in English
Behavior of plasma ACE (angiotensin-converting enzyme) in pulmonary silicosis	English	D'Andrea F, Lechi C, Apostoli P, Stuppioni M, Arosio E, Boninsegna F	1991	No	Yes	Not in English
Biomarkers of systemic inflammation, oxidative stress and their interactions in patients with combined flow of chronic obstructive pulmonary disease and arterial hypertension	Russian	Kryvenko V	2013	No	Yes	Not in English
Carcinoembryonic antigen (CEA) in the blood serum of patients with bronchogenic carcinoma and selected diseases of the respiratory tract	English	Szklarz E, Gawlikowski W.	1998	No	Yes	Not in English
Cefodizime increases peripheral blood CD4/CD8 and Th1/Th2 ratios in senile patients with bacterial pneumonia	Chinese	Wang B, Bian R, Wei C et al	2015	No	Yes	Not in English
Changes of human immunophenotype during adaptation to environmental factors, in different forms of pathology and their specific treatment	Russian	Litvitskiĭ PF, Kukes VG, Surnakova NE.	2008	No	Yes	Not in English
Cigarette smoking results in the number of CD8+Fas Ligand+ T cytotoxic lymphocytes in bronchoalveolar lavage (BAL) fluid of patients with idiopathic pulmonary fibrosis (IPF)	Polish	Kopiński P, Przybylski G, Balicka-Slusarczyk B et al	2007	No	Yes	Not in English
Clinical effect of chaipo granule combined with routine treatment on refractory asthma	Chinese	Wei CH, Wen MC, Yu N	2011	No	Yes	Not in English
Clinical effects of budesonide/formoterol combination drug in elder patients with asthma compared with budesonide plus tulobuterol patch combination treatment	English	Onari Y, Haruta Y, Mukaida K, Kondoh K	2013	No	Yes	Not in English
Clinical effects of intravenous ciprofloxacin on community-acquired pneumonia with positive Immunocard Mycoplasma test results	Japanese	Okimoto N, Nanba F, Kibayashi T, Kishimoto M, Yamato K, Kurihara T, Honda Y, Osaki K, Asaoka N	2008	No	Yes	Not in English
Clinical efficacies of inhaled corticosteroids plus theophylline in the treatment of bronchial asthma	Chinese	Chen ZC, Ding JJ, Qian HY, Lin XH, Feng KQ, Wang J	2013	No	Yes	Not in English
Clinical observation of different doses of continuous renal replacement therapy for severe pneumonia with acute kidney injury	Chinese	Zha Y, Yang X, Lin X et al	2012	No	Yes	Not in English
Clinical observation on dusuqing in treating senile bacterial pneumonia	Chinese	Li JS, Cheng L, Ma LJ	2002	No	Yes	Not in English
Clinico-genetic parallels in infectious inflammatory diseases of the lungs	Russian	Nikitin AV, Vasil'eva LV, Sidel'nikova VI, Vasil'chenko TD	1989	No	Yes	Not in English
Combined immunotherapy using interferon-alpha, interleukin-2 and lymphokine-activated killer cells--improvement of quality of life in patients with advanced renal cell carcinoma	Japanese	Watanabe J, Hattori T, Satoh M, Akimoto M	1995	No	Yes	Not in English
Community Acquired Pneumonia in patients older than 60 years. Incidence of atypical agents and clinical-radiological progression	Spanish	Alvarez Gutirrez FJ, Garcia Fernandez A, Elias Hernandez T et al.	2001	No	Yes	Not in English
Community-acquired pneumonia caused by Staphylococcus aureus in non-HIV infected adult patients	English	Germaud P, Caillet S, Caillon J, Allenet MC	1999	No	Yes	Not in English
Comparative diagnosis of bacterialpneumonia and pulmonary tuberculosis in HIVpositive patients	English	Horo K1, Koné A2, Koffi MO2, Ahui JM2, Brou-Godé CV2, Kouassi AB2, N'Gom A2, Koffi NG2, Aka-Danguy E2.	2016	No	Yes	Not in English
Comparative estimation of cytokine profile among patients with exogenous allergic and idiopathic fibrosing alveolitis	Russian	Makhmudova SIu.	2009	No	Yes	Not in English
Comparison of local and systemic inflammatory markers in patients with community-acquired pneumonia and pneumonia coexisting with lung cancer	Polish	Urbaniak A, Zięba M, Zwolińska A, Szkudlarek U, Luczyńska M, Noweta K, Kwiatkowska S	2011	No	Yes	Not in English
Comparison of Pneumocystis jirovecipneumonia characteristics in patients with and without HIV infection	Spanish	Aznar ML1, Pérez-Fernández N2, Ruíz-Camps I3, Martín-Gómez MT3.	2014	No	Yes	Not in English
Comparison of the Asthma Control Test (ACT) with lung function, levels of exhaled nitric oxide and control according to the Global Initiative for Asthma (GINA)	Spanish	Alvarez-Gutiérrez FJ, Medina-Gallardo JF, Pérez-Navarro P et al	2010	No	Yes	Not in English
Comparison of the effect of 2 therapy concepts in the treatment of Pneumocystis carinii pneumonia. Cotrimoxazole for 21 days versus sequential therapy with cotrimoxazole followed by pentamidine inhalation	German	Helm EB1, Staszewski S, Arasteh K, Jacobi V, Mulert R, Wegner R, Ottmann O, Brodt HR, L'age M, Stille W.	1990	No	Yes	Not in English
Corticosteroid treatment of patients with AIDS and severe Pneumocystis carinii pneumonia. A European multicenter study. Danish-Dutch AIDS Study Group	Danish	Nielsen TL1, Eeftinck Schattenkerk JK, Jensen BN.	1993	No	Yes	Not in English
Cytochemical parameters in studying the body at peripheral hemopoiesis level].	Russian	Bazeliuk LT, Amanbekova AU, Tusupbekova GA, Mukhametzhanova RA	2005	No	Yes	Not in English
Cytokine changes in community-acquired pneumonia in elderly and intervention of traditional Chinese medicine	Chinese	Ye S, Gong G, Zheng H, Hu G, Xia T	2010	No	Yes	Not in English
Cytokines and other immunological parameters as markers of distant organ involvement in acute pancreatitis	Spanish	Martín Alonso MA, Santamaría A, Saracíbar E, Arranz E, Garrote JA, Almaraz A, Caro-Patón A	2007	No	Yes	Not in English
Der Einfluss der präoperativen Gabe von Dexamethason auf die generalisierte Entzündungsreaktion nach extrakorporaler Zirkulation bei Neugeborenen	German	Kohler RJM	2015	No	Yes	Not in English
Determining the level of the tumor marker--neuron-specific enolase in patients with neoplastic and non-neoplastic diseases	Enlish	Romanova LF, Khaĭlenko VA, Kuznetsova LF, Davydov MI, Komov DV, Kulish VL, Platinskiĭ LV, Poddubskaia EV.	1991	No	Yes	Not in English
Diagnosis and course of patients with HIV infections and exclusion of Pneumocystis carinii pneumonia	English	Teuscher AU1, Opravil M, Speich R, Kuster H, Siegenthaler W, Russi EW, Lüthy R.	1992	No	Yes	Not in English
Diagnostic and prognostic power of biomarkers to improve the management of community acquired pneumonia in the emergency department	Spanish	Julián-Jiménez A, Timón Zapata J, Laserna Mendieta EJ et al	2014	No	Yes	Not in English
Differences in the properties of the interferons produced by the leukocytes of healthy persons and of cancer and leukemia patients	Russian	Pokidysheva LN, Marchenko VI, Zubanova NA, Moĭsiadi SA, Fedorova IuB	1979	No	Yes	Not in English
Doença respiratória dos trabalhadores da indústria da cortiça:(Suberose): Da imunopatologia ao diagnóstico	Spanish	Cruz JCWF	2003	No	Yes	Not in English
Dynamic changes of serum pro-inflammatory cytokines and anti-inflammatory cytokines in patients with acute infection and the effect of Chinese herbal medicine intervention	English	Qi W, Ren A, Zhang S	2000	No	Yes	Not in English
Efeitos cardíacos e sistêmicos do pré-tratamento com estatina em modelo de sepse abdominal em ratos: avaliação através da biodistribuição do sestamibi-Tc99m	Not English	Macedo FR	2015	No	Yes	Not in English
Efeitos clínicos, funcionais e em citocinas circulantes da redução do peso em pacientes asmáticos obesos	Spanish	Dias J, Servulo A	2012	No	Yes	Not in English
Efeitos da terapia probiótica (Bacillus subtilis) sobre parâmetros metabólicos e inflamatórios em ratos com periodontite induzida por ligadura associada ou não ao estresse crônico	Spanish	Foureaux RdC	2015	No	Yes	Not in English
Effect of a combination treatment using imipenem/cilastatin sodium with G-CSF on infections in neutropenic patients with hematological malignancies	Japanese	Sawada H, Sasada M, Tajima M et al	1995	No	Yes	Not in English
Effect of dapsone on survival in HIV infected patients: a meta- analysis of finished trials	English	Saillourglénisson F1, Chêne G, Salmi LR et al	2000	No	Yes	Not in English
Effect of three-step sequential method on Th1/Th2 in patients with corticosteroid-dependent asthma	Chinese	Cui HS, Cui W, Wen ZH	2006	No	Yes	Not in English
Effect of ulinastatin on inflammatory responses induced by oesophagectomy	Chinese	Lu XY, Zeng WA, Lin WQ et al	2007	No	Yes	Not in English
Effect of ulinastatin on perioperative inflammatory response to coronary artery bypass grafting with cardiopulmonary bypass	Chinese	Zhou Q, Wang G, Gao C, Chen T	2010	No	Yes	Not in English
Effectiveness of antiinflammatory therapy in patients with interstitial lung diseases using re-assay of biomarker mucin 3EG5	Russian	Avdeeva OE, Lebedin IuS, Avdeev SN, Chuchalin AG	2000	No	Yes	Not in English
Effects of different doses of ulinastatin on inflammatory response and pulmonary function after cardiopulmonary bypass	Chinese	Yu XY, Fan LL	2009	No	Yes	Not in English
Entwicklung eines evidenzbasierten Algorithmus zur Behandlung des akuten Lungenversagens unter besonderer Berücksichtigung der gesundheitsbezogenen Lebensqualität	German	Deja M	2010	No	Yes	Not in English
Epidemiological characteristics of pneumocystosis in the Ukraine	English	Lokteva IM, Nikolaenko SN	2004	No	Yes	Not in English
Epithelial disruption of Gab1 perturbs surfactant homeostasis and predisposes mice to lung injuries	English	Wang K, Qin S, Liang Z et al	2016	No	Yes	Not in English
Estresse oxidativo e hipotermia terapêutica durante a síndrome pós-parada cardiorrespiratória	Spanish	Hackenhaar FS	2016	No	Yes	Not in English
Evaluation of four commercial immunoglobulin G (IgG)- and IgM- specific enzyme immunoassays for diagnosis of Mycoplasma pneumoniae infections	French	Petitjean J1, Vabret A, Gouarin S, Freymuth F	2002	No	Yes	Not in English
Evaluation of serum KL-6 levels in summer-type hypersensitivity pneumonitis	Japanese	Nakajima M, Toshiaki M, Yoshida K et al	1998	No	Yes	Not in English
Exposure to nitrous oxide may increase airway inflammation during sevoflurane anesthesia	Japanese	Kumakura S, Kikuchi T, Yamaguchi K, Kugimiya T, Inada E	2008	No	Yes	Not in English
Factors associated with medical management of HIV infected persons in two French districts, 1993-1995	English	Schwoebel V, Delmas MS, Michon C et al	2000	No	Yes	Not in English
Five cases of drug-induced pneumonitis due to Sho-saiko-to or interferon-alpha or both	Japanese	Nakagawa A, Yamaguchi T, Takao T, Amano H	1995	No	Yes	Not in English
Hemodynamic profile and serum cytokines in crush syndrome. Analogy with severe burn	French	Gueugniaud PY, Fabreguette A, Perrin C, Bertin-Maghit M, Bouchard C, Petit P	1996	No	Yes	Not in English
HIV-associated Pneumocystis carinii pneumonia, primary pentamidine inhalation prophylaxis notwithstanding. Are there differences with Pneumocystis carinii pneumonia without prophylaxis?	German	Ewig S1, Rockstroh JK, Schäfer H, Leutner C, Pickenhain A, Lüderitz B.	1996	No	Yes	Not in English
Importance of serum interleukin-6 as a mediator of systemic inflammation in patients with alpha-1 antitrypsin deficiency	Spanish	Vilà S, Miravitlles M, Campos F, de la Roza C, Segura R, Morell F, Vidal R	2002	No	Yes	Not in English
Improved management of community-acquired pneumonia in the emergency department	Spanish	Julián-Jiménez A1, Palomo de los Reyes MJ, Parejo Miguez R, Laín-Terés N, Cuena-Boy R, Lozano-Ancín A	2013	No	Yes	Not in English
Incidence of bacterial pneumonia in HIV-positive patients treated with preventive co-trimoxazole or pentamidine	German	Koch A1, Kothe H, Braun J, Kämmerer R, Friedrich HJ, Dalhoff K.	1998	No	Yes	Not in English
Indicators and biological mechanisms of impairment of the respiratory system by environmental pollutants. An operational example: epidemiological studies of the delta of Po and the region of Pisa	Italian	Viegi G	1995	No	Yes	Not in English
Infliximab therapy for Crohn's disease anoperineal lesions	French	Ouraghi A, Nieuviarts S, Mougenel JL, Allez M, Barthet M, Carbonnel F, Cosnes J, Gendre JP, Flourié B, Meurisse JJ, Quandalle P, Ernst O, Lemann M, Cortot A, Modigliani R, Colombel JF	2001	No	Yes	Not in English
Influence and significance of intermittent ventilation on lung cytokines during cardiopulmonary bypass	Chinese	Wang DJ, Yin BL, Liu JX, Zhang QC, Hong C, Jin LY	2006	No	Yes	Not in English
Influence of treatment of vanadium electrophoresis on certainbio-chemical and immunological indicators in patients with prolonged cases of pneumonia	Russian	Tarkhan-Mouravi ID, Abkhazi MN	2006	No	Yes	Not in English
Interferon-alpha as treatment option in severe persistent uncontrolled bronchial asthma: an open label study	German	Kroegel C1, Bergmann N, Heider C, Moeser A, Happe J, Schlenker Y, Bartuschka B, Henzgen M, Walther R, Reissig A, Foerster M.	2009	No	Yes	Not in English
Leukinferon in combined therapy for acute pulmonary tuberculosis	Russian	Erokhin VV, Mishin VIu, Makiev VG, Dryga OP, Gedymin LE, Lepekha LN, Beliaev DL, Babaiants AA	2004	No	Yes	Not in English
Markers of asbestos exposure in workers	Russian	Liubchenko PN, Massarygin VV, Cherniak AV et al	2006	No	Yes	Not in English
Markers of fibrogenesis in bronchoalveolar lavage and in serum of workers exposed to asbestos	Italian	Salberini I, Rivolta G, Todaro A, Forni A, Annoni G, Chiappino G	1991	No	Yes	Not in English
Momento de inicio versus meta calórica en terapia nutricional para pacientes críticos	English	Franzosi O	2016	No	Yes	Not in English
Nitric oxide metabolism in the inclusion of N-acetylcysteine into the complex therapy of patients with community-acquiredpneumonia	Russian	Aliavi AL, Kurbanova GA	2007	No	Yes	Not in English
Novel insights in occupational asthma due to persulfate salts	Spanish	Olle monge M, Cruz Carmona MJ, Munoz Gall X et al	2016	No	Yes	Not in English
Occurrence of Pneumocystis carinii DNA and anti-Pneumocystis antibodies in the sera of infants during a period of of physiologic decreased immune response	Polish	Elzbieta G, Sobolewska A, Matysiak E	2002	No	Yes	Not in English
Pharmacological action on antiviral resistance in patients with acute pneumonia	Russian	Zhiburt EB, Filev LV, Sheĭpak LN, Boĭchak MP	1991	No	Yes	Not in English
Pneumocystis carinii infection in a HIV infection department	Russian	Ermak TN, Ivanenko IP, Makarova NIu, Novozhenina EB, Pokrovskiĭ VV	1992	No	Yes	Not in English
Pneumocystis carinii pneumonia in HIV infection: better prognosis because of early diagnosis	German	Weber R, Opravil M, Bloch K, Speich R et al	1990	No	Yes	Not in English
Pneumocystis jiroveci infection in patients with and without HIV: A comparison	Spanish	Rey A, Losada C, Santillán J, Fiorentini F, Schiaffino M, Peroni HJ, Giunta D, Barcán L, Waisman G	2015	No	Yes	Not in English
Pneumocystis jiroveci pneumonia characteristics in adults with AIDS with or without antiretroviral therapy	Spanish	Bahamondes M L, Villar Z MJ, Orellana C C, González R J, Montenegro U C	2006	No	Yes	Not in English
Pneumocystis jiroveci pneumonia: Clinical characteristics and mortality risk factors in an Intensive Care Unit	Spanish	Solano L MF, Alvarez Lerma F, Grau S, Segura C, Aguilar A	2015	No	Yes	Not in English
Pneumocystis jiroveci pneumonia: comparative study of cases in HIV-infected patients and immunocompromised non-HIV-infected patients	Spanish	Cerón I, Rabagliati R, Langhaus J, Silva F, Guzmán AM, Lagos M	2014	No	Yes	Not in English
Positive Pneumocystis jirovecii PCR in immunocompromised patients with a systemic disease: infection or colonisation?	French	Mekinian A, Queyrel V, Durand-Joly I, Moranne O, Denis G, Delhaes L, Morell-Dubois S, Lambert M, Launay D, Hachulla E, Hatron PY	2009	No	Yes	Not in English
Possibilities of immune prevention of pyo-septic complications in cancer patients by granulocytic colony stimulating factors	Russian	Nekhaev IV, Sviridova SP, Kiselevskiĭ MV	2001	No	Yes	Not in English
Prevention of Pneumocystis carinii pneumonia with intermittent trimethoprim-sulfamethoxazole	Italian	Luzzati R, Raviglione MC	1992	No	Yes	Not in English
Preventive pentamidine inhalation of Pneumocystis carinii pneumonia in patients with immune deficiency. Preliminary evaluation of a multicenter study	German	Chrappe-Bacher M, Fatkenheuer G, Salzberger B et al	1990	No	Yes	Not in English
Production of cytokines in different forms of pulmonary tuberculosis]	Russian	Knoring BE, Simbirtsev AS, Sakharova IIa, Kotov AIu, Pisareva NV, Resnianskaia TB	1998	No	Yes	Not in English
Pulmonary damage during polymyositis and dermatomyositis: interstitial lung disease	French	Marie I, Dominique S	2006	No	Yes	Not in English
Randomized comparative study of secondary prevention of Pneumocystis carinii pneumonia in patients with acquired immunologic deficiency syndrome	German	Höffken G, Elsing C, Ruhnke M et al	1990	No	Yes	Not in English
Relationships between the expressions of intercellular adhesion molecule-1 and tissue inhibitor of metalloproteinase-1 and matrix metalloproteinase-9 in lung tissues of patients with chronic obstructive pulmonary disease	Chinese	Kong YJ, Sun WX, Zhang YM, Shi YZ	2008	No	Yes	Not in English
Respiratory impairment in environmental epidemiology	Italian	Corbo GM	1995	No	Yes	Not in English
Respiratory manifestations of HIV infections in children	French	De Blic J	1990	No	Yes	Not in English
Results of combined therapy using levamisole for patients with influenza complicated by pneumonia	Russian	Grishchenko SV, Lavrukhina LA, Ketiladze ES, Krylov VF, Ershov FI	1984	No	Yes	Not in English
Role of C-C chemokines in the determination of pleural effusion etiology	Polish	Trzaska-Sobczak M1, Pierzchała W, Brozek G, Farnik M.	2008	No	Yes	Not in English
Serum angiotensin-converting enzyme, ceruloplasmin and lactic dehydrogenase in anthracosilicosis and anthracosilico-tuberculosis	Chinese	Shi ZC	1986	No	Yes	Not in English
Side effects of anti-TNFalpha therapy in juvenile idiopathic arthritis	Italian	Pontikaki I, Gerloni V, Gattinara M et al	2006	No	Yes	Not in English
Site of care provision, etiology and treatment of community-acquired pneumonia in Palma de Mallorca	Spanish	Santos de Unamuno C1, Llorente San Martín MA, Carandell Jäger E	1998	No	Yes	Not in English
Study on the controlling effect of Shenqi Fuzheng injection on plasma cytokine network in patients with thoracic tumor undergoing radiotherapy	Chinese	Liu L, Ding Q, Dai XF	2007	No	Yes	Not in English
Study on the expression of C-erbB-2 gene in coal miners with pneumoconiosis complicated by pulmonary cancer	Chinese	Peng JH, Zhu CD, Shen YL, Xu WS, Zhang TK, Hou HM, Sun J	2003	No	Yes	Not in English
Study on the healing effect of pneumoconiosis with tetrandrine and massive whole-lung lavage	Chinese	Peng LJ, Zhu QS	2012	No	Yes	Not in English
Successful treatment of HIV-associated pneumocystis carinii pneumonia with dapsone plus trimethoprim	German	Rüttimann S1, Laifer G.	1992	No	Yes	Not in English
Systemic and lung inflammation in 2 phenotypes of chronic obstructive pulmonary disease	Spanish	Izquierdo JL, Almonacid C, Parra T, Pérez J	2006	No	Yes	Not in English
The application of individualized ventilation strategies in acute respiratory distress syndrome	Chinese	Long Y, Liu DW, Zhou X, Liu HZ, Guo ZJ, Huang H, Wang XT, Rui X, Cui N	2006	No	Yes	Not in English
The diagnosis of lung inflammation in AIDS patients. The use of 99mTc-labelled human polyclonal immunoglobulins and a comparison with 67Ga citrate and high-resolution computed tomography	Italian	Salvatori M1, Antoni M, Ventura G, Maiuro G, Pirronti T, Ortona L, Marano P, Galli G.	1993	No	Yes	Not in English
The effect of salmeterol on the activity of neutrophil chemotactic factor in patients with asthma	Chinese	Kong L, Li Z, Yu R	1996	No	Yes	Not in English
The effect of smoking on immunological parameters in silicosis	Romanian	Surcel D, Ossian A, Nagy L, Cocîrlă A, Milea M	1991	No	Yes	Not in English
The estimation of Pneumocystis carinii in HIV-infected patients occurrence based on three different methods	Polish	Ciarkowska J1, Spausta G, Wiczkowski A, Adamek B, Beniowski M.	2001	No	Yes	Not in English
The Pneumocystis jirovecii colonization in bronchoalveolar lavage (BAL) and bronchial washing and the comparison of methods which are used in diagnosis	Turkish	Özmen A, Mıstık R, Alver O, Coşkun F1, Ursavaş A, Uzaslan E.	2013	No	Yes	Not in English
The role of altered respiratory mechanics and systemic inflammation in the development of dyspnea in patients with chronic obstructive pulmonary disease	Russian	Belov AA, Lakshina NA	2010	No	Yes	Not in English
The role of clinico-pharmacogenetic associations in the prognosis of the outcomes in pneumonias	Russian	Nikitin AV, Roldugin SV, Sil'vestrov VP	1994	No	Yes	Not in English
The thrombophilic status of patients with inflammatory diseases	English	Lins M, Zurborn KH, Pries B et al	1996	No	Yes	Not in English
Therapeutic efficacy of Jinshuibao capsules in treatment of silicosis	Chinese	Miao RM, Fang ZH	2012	No	Yes	Not in English
Therapeutic evaluation of combination therapy using human native immunoglobulin preparation for i.v. administration, with antibiotics and G-CSF in severe infections in the field of internal medicine	Japanese	Kitamura K, Mizoguchi H, Hirashima K, Asano S, Toyama K, Ikeda Y, Takaku F	1995	No	Yes	Not in English
Therapeutic goals and outcome measurements in COPD patients	German	Morr H	2006	No	Yes	Not in English
Therapy of HIV associated mild and moderately severe Pneumocystis carinii pneumonia with 600 mg/die pentamidine aerosol. Results of a multicenter study	German	Meyer A1, Dörlemann A, Dietrich M.	1990	No	Yes	Not in English
Thyroid hormones in patients with acute exacerbations of pneumoconiosis	Japanese	Kawakami M, Usami I, Kuroki H, Goto M	1995	No	Yes	Not in English
TNF-α, IL-10, and eNOS gene polymorphisms in patients with influenza A/H1N1 complicated by pneumonia	Russian	Romanova EN, Govorin AV	2013	No	Yes	Not in English
Traditional Chinese and Western medicine treatment of mycoplasmal pneumonia in children and the serum cytokine changes	Chinese	Liu DJ, Zheng B, Cai BH, Zhou WM, Yu BX	2010	No	Yes	Not in English
Treatment of mild to moderately severe Pneumocystis carinii pneumonia with cotrimoxazole versus pentamidine aerosol. Preliminary results of a prospective randomized therapy study	German	Arasteh K1, Heise W, L'age M.	1990	No	Yes	Not in English
Tumor necrosis factor in sputa of patients with bronchial asthma on exacerbation	Japanese	Taki F, Kondoh Y, Matsumoto K, Takagi K, Satake T, Taniguchi H, Matsuzaki M	1991	No	Yes	Not in English
Update in hospital medicine 2008	French	Carballo S, Garin N, Gerstel E, Perrier A, Nendaz M	2009	No	Yes	Not in English
Use of cycloferon in the treatment of patients with pulmonary tuberculosis with mild clinical manifestations	Russian	Filippova TP, Vasil'eva LS, Kochkin AV	2010	No	Yes	Not in English
Usefulness of acute-phase proteins in community-acquired pneumonia	Spanish	Mirete C, Gutiérrez F, Masiá M, Ramos JM, Hernández I, Soldán B	2004	No	Yes	Not in English
Value of high-resolution CT of the lungs in acute pulmonary symptoms of patients with HIV infections	German	Diehl SJ, Lehmann KJ, Thienel F, Georgi M	1997	No	Yes	Not in English
Withdrawal of Pneumocystis carinii pneumonia prophylaxis in patients receiving efficacious combined antiretroviral treatment. Study of 85 cases	Spanish	García Vázquez E, de Górgolas Hernández M, García Delgado R, Fernández Guerrero ML	1999	No	Yes	Not in English
Características actuales de la coinfección tuberculosis y virus de la inmunodeficiencia humana en pacientes hospitalizados en Medellín, Colombia	Spanish	Ruiz L, Maya MA, Rueda ZM et al	2018	No	Yes	Not in English
Síndrome da angústia respiratória aguda no paciente séptico	Spanish	Chagas MF	2017	No	Yes	Not in English
Síndrome de insuficiencia respiratoria aguda, 50 años después	Spanish	Carrillo ER, Sanchez ZMJ, Medveczky ONI et al	2017	No	Yes	Not in English
Role of complement and CD14 in meconium-induced cytokine formation	English	Salvesen B1, Fung M, Saugstad OD, Mollnes TE.	2008	No	Yes	Not population of interest
9th International Congress on Psychopharmacology & 5th International Symposium on Child and Adolescent Psychopharmacology	English	Dogan H, Oztop D, Eker OO et al	2017	No	Yes	Not population of interest
A BRIEF HISTORY OF INTERNATIONAL PERINATAL COLLEGIUM	English	Oh W	2017	No	Yes	Not population of interest
A Case-Control Analysis of Postoperative Fluid Balance and Mortality After Pediatric Cardiac Surgery	English	Delpachitra MR, Namachivayam SP, Millar J et al	2017	No	Yes	Not population of interest
A Comparative Study of Clinical Profile and Severity of Vivax and Falciparum Malaria Cases In A Tertiary Care Hospital on Western Coast of India	English	Patel G, Muley P, Vadher A et al	2015	No	Yes	Not population of interest
A comparative study of pathophysiological alterations in scorpionism induced by Tityus serrulatus and Tityus bahiensis venoms	English	Miyamoto JG, Andrade FB, Ferraz CR et al	2018	No	Yes	Not population of interest
A multicenter randomized controlled study of an extracorporeal cytokine hemoadsorption device in septic patients.	English	Schadler D, Porzalius C, Jorres A et al	2013	No	Yes	Not population of interest
A multicenter, open-label, phase III study of Abcertin in Gaucher disease	English	Lee BH, Abdalla AF, Choi J-H et al	2017	No	Yes	Not population of interest
A novel electronic algorithm using host biomarker point-of-care tests for the management of febrile illnesses in Tanzanian children (e-POCT): A randomized, controlled non-inferiority trial	English	Keitel K, Kagoro F, Samaka J et al	2017	No	Yes	Not population of interest
A Phase 1 Study of HBI-3000	English	Mair S	2018	No	Yes	Not population of interest
A Phase II Clinical Trial of an Aromatase Inhibitor for Postmenopausal Women with Lymphangioleiomyomatosis	English	Lu C, Lee HS, Pappas GP et a	2017	No	Yes	Not population of interest
A pilot feeding study for adults with asthma: The healthy eating better breathing trial	English	Brigham EP, Matsui EC, Appel LJ et al	2017	No	Yes	Not population of interest
A Pilot Study of Danirixin for Disease Progression in Chronic Obstructive Pulmonary Disease (COPD)	English	ClaxoSmithKline	2018	No	Yes	Not population of interest
A pilot study of hyperoxemia on neurological injury, inflammation and oxidative stress	English	Lang M, Skrifvars MB, Siironen J et al	2018	No	Yes	Not population of interest
A Pilot Trial of Herpesvirus Treatment in Idiopathic Pulmonary Fibrosis (IPF)	English	Kropski J	2018	No	Yes	Not population of interest
A randomised phase IIb study of mavrilimumab, a novel GM–CSF receptor alpha monoclonal antibody, in the treatment of rheumatoid arthritis	English	Burmester GR, McInnes IB, Kremer J et al	2017	No	Yes	Not population of interest
A randomised, controlled, two-Centre open-label study in healthy Japanese subjects to evaluate the effect on biomarkers of exposure of switching from a conventional cigarette to a tobacco heating product	English	Gale N, McEwan M, Eldridge AC et al	2017	No	Yes	Not population of interest
A randomized phase IIb study of mavrilimumab and golimumab in rheumatoid arthritis	English	Weinblatt ME, McInnes IB, Kremer JM et al	2017	No	Yes	Not population of interest
A Randomized trial of Enteral Glutamine to minimize thermal injury (The RE-ENERGIZE Trial): a clinical trial protocol	English	Heylan DK, Wischmeyer P, Jeschke MG et al	2017	No	Yes	Not population of interest
A randomized, open-label study to investigate the effect of belimumab on pneumococcal vaccination in patients with active, autoantibody-positive systemic lupus erythematosus	English	Chatham W, Chadha A, Fettiplace C et al	2017	No	Yes	Not population of interest
A sputum gene expression signature predicts oral corticosteroid response in asthma	English	Berthon BS, Gibson PG, Wood LG et al	2017	No	Yes	Not population of interest
A Study in MPS VI to Assess Safety and Efficacy of Odiparcil	English	Berger V	2018	No	Yes	Not population of interest
A Study of Pleiotropic Pioglitazone Effects on the Alcoholic Lung(APPEAL Study)	English	Guidot DM	2018	No	Yes	Not population of interest
A Study to Assess Jia Wei Yang He Formula as a Plus Therapy in the Treatment of Persistent Asthma	English	Zhang H	2017	No	Yes	Not population of interest
A Study to Determine the Clinical Characteristics, Comorbidities, Treatment Status and Exacerbations of Asthma Patients	English	Chan KP	2018	No	Yes	Not population of interest
A Study to Determine the Efficacy, Safety and Tolerability of Aztreonam-Avibactam (ATM-AVI) ± Metronidazole (MTZ) Versus Meropenem (MER) ± Colistin (COL) for the Treatment of Serious Infections Due to Gram Negative Bacteria	English	Pfizer	2018	No	Yes	Not population of interest
A Study to Evaluate Clinical Characteristics of Lung Cancer in Patients With Surgeries and Adjuvant Therapies	English	Liu L	2018	No	Yes	Not population of interest
A three-step diagnosis of pediatric pneumonia at the emergency department using clinical predictors, C-reactive protein, and pneumococcal PCR	English	Alcoba G, Keitel K, Maspoli V et al	2017	No	Yes	Not population of interest
A Time-Based Analysis of Inflammation in Infants at Risk of Bronchopulmonary Dysplasia	English	Leroy S, Caumette E, Waddington C et al	2018	No	Yes	Not population of interest
ACG Clinical Guideline: Alcoholic Liver Disease	English	Singal AK, Bataller R, Ahn J et al	2018	No	Yes	Not population of interest
Activated Protein C has No Effect on Pulmonary Capillary Endothelial Function in Septic Patients with Acute Respiratory Distress Syndrome: Association of Endothelial Dysfunction with Mortality	English	Kaziani K, Vassliou AG, Kotanidou A et al	2018	No	Yes	Not population of interest
Activation of the Serotonin Pathway is Associated with Poor Outcome in COPD Exacerbation: Results of a Long-Term Cohort Study	English	Meier MA, Ottiger M, Vögeli A et al	2017	No	Yes	Not population of interest
Acute kidney injury after burn	English	Clark A, Neyra JA, Madni T et al	2017	No	Yes	Not population of interest
Acute kidney injury in sepsis	English	Bellomo R, Kellum JA, Ronco C et al	2017	No	Yes	Not population of interest
Acute Liver Failure: Perioperative Management	English	Aggarwal S, Mazaregos GV, Blisard D	2017	No	Yes	Not population of interest
Acute respiratory effects and biomarkers of inflammation due to welding-derived nanoparticle aggregates	English	Dierschke K, Isaxon C, Andersson UBK et al	2017	No	Yes	Not population of interest
Acute Traumatic Coagulopathy: The Value of Histone in Pediatric Trauma Patients	English	Ulusoy E, Duan M, Caglar A et al	2018	No	Yes	Not population of interest
Acute‐on‐Chronic Liver Failure: Getting ready for prime‐time	English	Bajaj JS, Moreau R, Kamath PS et al	2018	No	Yes	Not population of interest
Add-on Therapy for Symptomatic Asthma despite Long-Acting Beta-Agonists/Inhaled Corticosteroid	English	Dreher M, Muller T	2018	No	Yes	Not population of interest
Adipose-derived mesenchymal stem cells modulate CD14++ CD16+ expression on monocytes from sepsis patients in vitro via prostaglandin E2	English	Qiu G, Zheng G, Ge M et al	2017	No	Yes	Not population of interest
Airway and systemic inflammatory responses to ultrafine carbon black particles and ozone in older healthy subjects	English	Holz O, Heusser K, Muller M et al	2018	No	Yes	Not population of interest
Airway IRF7hi versus IRF7lo molecular response patterns determine clinical phenotypes in children with acute wheezing	English	Khoo K, Read J, Franks K et al	2017	No	Yes	Not population of interest
Airway pathology in severe asthma is related to airflow obstruction but not symptom control	English	Ferreira DS, Carvalho-Pinto RM, Gregorio MG et al	2017	No	Yes	Not population of interest
ALlogeneic Cardiosphere-derived Stem Cells (CDCs) for Pulmonary Hypertension therApy	English	Marban E	2018	No	Yes	Not population of interest
An asymptomatic and persistent enteric virus is restricted from causing disease by the host immune system in a STAT1-dependent manner	English	Filyk H	2017	No	Yes	Not population of interest
An Official American Thoracic Society/American College of Chest Physicians Clinical Practice Guideline: Liberation from Mechanical Ventilation in Critically Ill Adults. Rehabilitation Protocols, Ventilator Liberation Protocols, and Cuff Leak Tests	English	Girard TD, Alhazzani W, Kress JP et al	2017	No	Yes	Not population of interest
Anaemia, Platelets, Immature Platelet Fraction and Procalcitonin Levels on Survival Outcome in Systemic Inflammatory Response Syndrome and Sepsis	English	Djuang MH, Ginting F, Koh SCL et al	2018	No	Yes	Not population of interest
Analysis of out-of-hospital pediatric intubation by an Australian helicopter emergency medical service	English	Burns BJ, Wattersin JB, Ware S et al	2017	No	Yes	Not population of interest
Anemia, red blood cell transfusions, and necrotizing enterocolitis	English	Maheshwari A, Patel RM, Christensen RD	2018	No	Yes	Not population of interest
Anesthetics to Prevent Lung Injury in Cardiac Surgery	English	O-Gara B	2017	No	Yes	Not population of interest
Antenatal corticosteroids for accelerating fetal lung maturation for women at risk of preterm birth	English	Roberst D, Brown J, Medley N et al	2017	No	Yes	Not population of interest
Antenatal determinants of bronchopulmonary dysplasia and late respiratory disease in preterm infants	English	Morrow LA, Wagner BD, Ingram DA et al	2017	No	Yes	Not population of interest
Antigen-specific T Cells Against Lung Cancer	English	Chang L-J	2018	No	Yes	Not population of interest
Are respiratory complications of Plasmodium vivax malaria an underestimated problem?	English	Val F, Avalos S, Gomes AA et al	2017	No	Yes	Not population of interest
Assessing Toxicity of Waterpipe Tobacco Smoking	English	Kassen N	2018	No	Yes	Not population of interest
Associated Mortality of Liberal Fluid Administration in Sepsis	English	Johnson MR, Reed TP, Lowe DK et al	2018	No	Yes	Not population of interest
Association between acute gastrointestinal injury and biomarkers of intestinal barrier function in critically ill patients	English	Li H, Chen Y, Huo F et al	2017	No	Yes	Not population of interest
Association between depression and asthma in Korean adults	English	Choi S, Kim SH, Lee JS	2017	No	Yes	Not population of interest
Association between infection and severe drug adverse reactions: an analysis using data from the Japanese Adverse Drug Event Report database	English	Imatoh T, Sai K, Fukazawa C et al	2017	No	Yes	Not population of interest
Association between life-course socioeconomic position and inflammatory biomarkers in older age: a nationally representative cohort study in Taiwan	English	Lin Y-H, Jen M-H, Chien K-L	2017	No	Yes	Not population of interest
Association Between Partial Pressure of Arterial Carbon Dioxide and Survival to Hospital Discharge Among Patients Diagnosed With Sepsis in the Emergency Department	English	Roberts BW et al	2018	No	Yes	Not population of interest
Association between protein C levels and mortality in patients with advanced prostate, lung and pancreatic cancer	English	Wilts IT, Hutten BA, Meijers JCM et al	2017	No	Yes	Not population of interest
Association of asthma with coronary heart disease: A meta analysis of 11 trials	English	Wang L, Gao S, Yu M et al	2017	No	Yes	Not population of interest
Atopy Modifies the Effect of Mouse Allergen Reduction on Asthma Outcomes in Low-income, Urban Children with Persistent Asthma	English	Ahmed AG, Grant TL, Phipatanakul W et al	2018	No	Yes	Not population of interest
Basic and advanced echocardiographic evaluation of myocardial dysfunction in sepsis and septic shock	English	Vallabhajosyula S, Pruthi S, Shah S et al	2018	No	Yes	Not population of interest
Benralizumab efficacy by atopy status and serum immunoglobulin E for patients with severe, uncontrolled asthma	English	Chipps BE, Newbold P, Hirsch I et al	2018	No	Yes	Not population of interest
Benralizumab for patients with mild to moderate, persistent asthma (BISE): a randomised, double-blind, placebo-controlled, phase 3 trial	English	Ferguson GT, FitzGerald JM, Bleecker ER et al	2017	No	Yes	Not population of interest
Biomarker-Based Risk Model to Predict Cardiovascular Mortality in Patients With Stable Coronary Disease	English	Lindholm D, Lindback J, Armstrong PW et al	2017	No	Yes	Not population of interest
Biomarkers of endothelial dysfunction predict sepsis mortality in young infants: a matched case-control study	English	Wright JK, Hayford K, Tran V et al	2018	No	Yes	Not population of interest
Biomarkers kinetics in the assessment of ventilator-associated pneumonia response to antibiotics - results from the BioVAP study	English	Póvoa P, Martin-Loeches I, Ramirez P et al	2017	No	Yes	Not population of interest
Blood glutamate levels are closely related to acute lung injury and Prognosis after stroke	English	Bai W, Li W, Ning T-L et al	2018	No	Yes	Not population of interest
Bronchial microdialysis monitoring of inflammatory response in open abdominal aortic aneurysm repair; an observational study	English	Tyvold SS, Dahl T, Dragsund S et al	2017	No	Yes	Not population of interest
Caffeine use in the neonatal intensive care unit	English	Abu-Shaweesh J, Martin RJ	2017	No	Yes	Not population of interest
Cardiac MRI Biomarker Testing (GCC 1618)	English	Simone C	2018	No	Yes	Not population of interest
Cardioprotective Effect of Losartan Alone or in Combination with Remote Ischemic Preconditioning on the Biochemical Changes Induced by Ischemic/Reperfusion Injury in a Mutual Prospective Study with a Clinical and Experimental Animal Arm	English	Hassan AKM	2017	No	Yes	Not population of interest
Cardioprotective effects of anisodamine against myocardial ischemia/reperfusion injury through the inhibition of oxidative stress, inflammation and apoptosis	English	Yao B-J, He X-Q, Lin Y-H et al	2017	No	Yes	Not population of interest
Cardiovascular risk factors for perioperative myocardial injury	English	Abbott T	2017	No	Yes	Not population of interest
CCL18 in serum, BAL fluid and alveolar macrophage culture supernatant in interstitial lung diseases	English	Cai M, Bonella F, He X, Sixt SU, Sarria R, Guzman J, Costabel U	2013	No	Yes	Not population of interest
Cell Count Analysis from Nonbronchoscopic Bronchoalveolar Lavage in Preterm Infants	English	Dell'Orto V, Bourgeois-Nicolaos N, Rouard C et al	2018	No	Yes	Not population of interest
Cell-Free Plasma Hemoglobin and Male Gender Are Risk Factors for Acute Kidney Injury in Low Risk Children Undergoing Cardiopulmonary Bypass	English	Kim-Campbell N, Gretchen C, Callaway C et al	2017	No	Yes	Not population of interest
Central venous oxygen saturation and venous to arterial carbon dioxide gap as resuscitation targets in hemorrhagic shock	English	Nemeth MF	2017	No	Yes	Not population of interest
Characteristics associated with clinical severity and inflammatory phenotype of naturally occurring virus-induced exacerbations of asthma in adults	English	Bjerregaard A, Laing IA, Poulsen N et al	2017	No	Yes	Not population of interest
Chinese Guideline on allergen immunotherapy for allergic rhinitis	English	Bao Y, Chen J, Cheing L et al.	2017	No	Yes	Not population of interest
Chronic Lung Allograft Dysfunction: Evolving Concepts and Therapies	English	DerHovanessian A, Wallace W, Lynch III JP et al	2018	No	Yes	Not population of interest
Chronic Poststernotomy Pain: Incidence, Risk Factors, Treatment, Prevention, and the Anesthesiologist's Role	English	Kleiman A, Sanders DT, Nemergut EC et al	2017	No	Yes	Not population of interest
Circulating fibrocytes as biomarkers of impaired lung function in adults with sickle cell disease	English	Mehrad B, Burdick MD, Wandersee NJ et al	2017	No	Yes	Not population of interest
Circulating inflammatory-associated proteins in the first month of life and cognitive impairment at age 10 years in children born extremely preterm	English	Kuban KCK, Joseph RM, O-Shea TM et al	2017	No	Yes	Not population of interest
Circulating levels of hydrogen sulfide and substance P in patients with sepsis	English	Gaddam RR, Chambers S, Murdoch D et al	2017	No	Yes	Not population of interest
Cisplatin nephrotoxicity is not detected by urinary cell-cycle arrest biomarkers in lung cancer patients	English	Toprak Z, Cebeci E, Helvaci SA et al	2017	No	Yes	Not population of interest
Climate and environmental triggers of acute myocardial infarction	English	-	2017	No	Yes	Not population of interest
Clinical Benefits of High-Volume Hemofiltration in Critically Ill Pediatric Patients with Severe Sepsis: A Retrospective Cohort Study	English	Miao H, Wang F, Xiong X et al	2017	No	Yes	Not population of interest
Clinical Drug Candidate MIDD0301 is a Novel Oral Asthma Treatment combating Inflammation and Muscle Constriction in the Lung	English	Arnold LA, Forkuo G, Nieman A et al	2018	No	Yes	Not population of interest
Clinical outcomes in children and adolescents initiating antiretroviral therapy in decentralized healthcare settings in Zimbabwe	English	McHugh G, Simms V, Dauya E et al	2017	No	Yes	Not population of interest
Clinico-laboratorical spectrum of malaria in children: Emerging new trends	English	Meena HM, Sharma BS, Gupta ML et al	2017	No	Yes	Not population of interest
Cockroach allergen exposure and plasma cytokines among children in a tropical environment	English	Medsker BH, Forno E, Han Y-Y et al	2017	No	Yes	Not population of interest
Comparative Clinical, Physiological, and Inflammatory Characteristics of Elderly Subjects With or Without Asthma and Young Subjects With Asthma	English	Boulet LP, Robitaille C, Deschesnes F et al	2017	No	Yes	Not population of interest
Comparative Dissolution Study of Four Different Brands of Clonazepam Tablets (Cloron, Denixil, Pase, Epnil) With Xetril	English	Hasan KS	2017	No	Yes	Not population of interest
Comparative Effectiveness of Cefazolin Versus Nafcillin or Oxacillin for Treatment of Methicillin-Susceptible Staphylococcus aureus Infections Complicated by Bacteremia: A Nationwide Cohort Study	English	McDanel Js, Roghmann M-C, Perencevich EN et al	2017	No	Yes	Not population of interest
Comparing efficacy of enteral nutrition plus ranitidine and enteral nutrition alone as stress ulcer prophylaxis	English	Nourian A, Mohammadi M, Beigmohammadi M-T et al	2018	No	Yes	Not population of interest
Comparison of Analgesic and Sedative Effects of Ketamine-Propofol (Ketofol) and Fentanyl-Midazolam (Fentazolam) Combinations in Outpatient Orthopedic Procedures	English	Nashibi M, Mottaghi K, Faraji M et al	2017	No	Yes	Not population of interest
Comparison of Bovine Colostrum Versus Placebo in Treatment of Severe Alcoholic Hepatitis: A Randomized Double Blind Controlled Trial	English	Sidhu SS	2018	No	Yes	Not population of interest
Comparison of inflammatory cytokines in peritoneal fluid at source control surgery for abdominal sepsis	English	Bleszynski MS, Chan T, Buczkowski AK	2017	No	Yes	Not population of interest
Comparison of long-term prognosis and relapse of dermatomyositis complicated with interstitial pneumonia according to autoantibodies: anti-aminoacyl tRNA synthetase antibodies versus anti-melanoma differentiation-associated gene 5 antibody	English	Isoda K, Kotani T, Takeuchi T et al	2017	No	Yes	Not population of interest
Comparison of two exhaled biomarkers in children with and without sleep disordered breathing	English	Barreto M, Montuschi P, Evangelisti M et al	2018	No	Yes	Not population of interest
Complex phenotypes associated with STIM1 mutations in both coiled coil and EF-hand domains	English	Harris E, Burki U, Marini-Bettolo C et a	2017	No	Yes	Not population of interest
Coronary fat embolism following subarachnoid hemorrhage: an experimental study	English	Bayram E, Atalay C, Altas E et al	2017	No	Yes	Not population of interest
Correlation Between Tumor Necrosis Factor-α and Interleukin-1β in Exhaled Breath Condensate and Pulmonary Function	English	Lin x, Fan Y, Wang X et al	2017	No	Yes	Not population of interest
Critical illness-associated diaphragm weakness	English	Dres M, Goligher EC, Heunks LMA et al	2017	No	Yes	Not population of interest
CXCR-4 expression by circulating endothelial progenitor cells and SDF-1 serum levels are elevated in septic patients	English	Patry C, Stamm D, Betzen C et al	2018	No	Yes	Not population of interest
Cytomegalovirus Serostatus as Predictor for Adverse Events After Cardiac Surgery: A Prospective Observational Study	English	Ziemann M, Heringlake M, Lenor P et al	2017	No	Yes	Not population of interest
Danger Signals in the ICU	English	Schenck E, Ma K, Murthy S et al	2018	No	Yes	Not population of interest
Delta neutrophil index contributes to the differential diagnosis between acute gout attack and cellulitis within 24 hours after hospitalization	English	Pyo JY, Ha Y-J, Song JJ et al	2017	No	Yes	Not population of interest
Depressive symptoms, quality of sleep, and disease control in women with asthma	English	Campos FL, Carvalhedo de Bruin PF, Pinto TF	2017	No	Yes	Not population of interest
Design and implementation of low cost wireless stethoscope	English	Ithnin MS	2017	No	Yes	Not population of interest
Design, Rationale, Methodology, and Aims of a Greek Prospective Idiopathic Pulmonary Fibrosis Registry: Investigating Idiopathic Pulmonary Fibrosis in Greece (INDULGE IPF)	English	Bouros D, Daniil Z, Papakosta D et al	2018	No	Yes	Not population of interest
Detecting Radiation-Induced Cardiac Toxicity After Non-Small Cell Lung Cancer Radiotherapy	English	Gaede S	2018	No	Yes	Not population of interest
Detection of Early Idiopathic Pulmonary Fibrosis	English	Kosmider B	2018	No	Yes	Not population of interest
Determinants of Right Heart Remodeling in Patients With CTEPH or PAH	English	Mercier O	2017	No	Yes	Not population of interest
Developmental exposure to low level ambient ultrafine particle air pollution and cognitive dysfunction	English	Cory-Slechta DA, Allen JL, Conrad K et al	2017	No	Yes	Not population of interest
Diagnostic indicator of acute lung injury for pediatric critically ill patients at a tertiary pediatric hospital	English	Labib JR, Ibrahem SK, Sleem HM et al	2017	No	Yes	Not population of interest
Dietary primary prevention of allergic diseases in children: the Philippine guidelines	English	Recto MST, Genuino MLG, Castor MAR et al	2017	No	Yes	Not population of interest
Does high PEEP prevent alveolar cycling?	English	Cressoni M, Chiurazzi C, Chiumello D et al	2017	No	Yes	Not population of interest
Does the Gut Microbiota Influence Immunity and Inflammation in Multiple Sclerosis Pathophysiology?	English	Adamczyk-Sowa M, Medrek A, Medej P et al	2017	No	Yes	Not population of interest
Dose-Escalation, Safety and Pharmacokinetic Study of IC14 in Motor Neurone Disease	English	Hendersen RD	2018	No	Yes	Not population of interest
Dupilumab for treatment of atopic dermatitis	English	Seegraber M, Srour J, Walter A et al	2017	No	Yes	Not population of interest
Dysregulation of lysophosphatidic acids in multiple sclerosis and autoimmune encephalomyelitis	English	Schmitz K, Brunkhorst R, de Bruin N et al	2017	No	Yes	Not population of interest
Early Detection of Lung Cancer	English	Massion PP	2018	No	Yes	Not population of interest
Early Phase Administration of Anakinra as a Rescue Treatment for Inhaled Allergen Challenge-Induced Airway Inflammation	English	Hernandez M	2018	No	Yes	Not population of interest
Efeitos da PEEP na pressão intracraniana de doentes com TCE grave e ARDS	Portuguese	Santos DJRR	2017	No	Yes	Not population of interest
Effect of Catheter Ablation on Left Atrial Function in Persistent Atrial Fibrillation	English	Xieruiqin	2018	No	Yes	Not population of interest
Effect of DASH Eating Pattern on Heart Failure Outcomes	English	Sattler ELP	2018	No	Yes	Not population of interest
Effect of Dietary Supplemental Fish Oil in Alleviating Health Hazards Associated With Air Pollution	English	Kan H	2018	No	Yes	Not population of interest
Effect of lifestyle improvement program on the biomarkers of adiposity, inflammation and gut hormones in overweight/obese Asian Indians with prediabetes	English	Gokulakrishnan K, Ranjani H, Weber MB et al	2017	No	Yes	Not population of interest
Effect of postoperative anemia and baseline cardiac risk on serious adverse outcomes after major vascular interventions	English	Kougias P, Sharath S, Barshes NR et al	2017	No	Yes	Not population of interest
Effect of the Integrated Tele-monitoring Management of NIV Treatment	English	Chen R	2018	No	Yes	Not population of interest
Effect of two administration routes of Shenmai Injection (参麦注射液) on pulmonary gas exchange function after tourniquet-induced ischemia-reperfusion	English	Jin J, Shen H, Shan Yuan-lu et al	2017	No	Yes	Not population of interest
Effects of Liraglutide in Chronic Obstructive Pulmonary Disease	English	Dogan ADA, Juhl CB	2018	No	Yes	Not population of interest
Effects of Nonintubated Thoracoscopic Lobectomy on Lung Protection	English	Hung M-H	2018	No	Yes	Not population of interest
Effects of prenatal n-3 fatty acid supplementation on offspring resolvins at birth and 12 years of age: a double-blind, randomised controlled clinical trial	English	See VHL, Mas E, Prescott SL et al	2017	No	Yes	Not population of interest
Effects of the early administration of sivelestat sodium on bronchopulmonary dysplasia in infants: A retrospective cohort study	English	Ogawa R, Mori R, Lida K et al	2017	No	Yes	Not population of interest
Effects of treatment changes on asthma phenotype prevalence and airway neutrophil function	English	Brooks CR, Val Dalen CJ, Harding E et al	2017	No	Yes	Not population of interest
Efficacy and Safety of Combination Therapy of Shenfu Injection and Postresuscitation Bundle in Patients With Return of Spontaneous Circulation After In-Hospital Cardiac Arrest: A Randomized, Assessor-Blinded, Controlled Trial	English	Zhang Q, Li C, Shawo F et al	2017	No	Yes	Not population of interest
Efficacy and safety of dupilumab in glucocorticoid-dependent severe asthma	English	Rabe KF, Nair P, Brusselle G et al	2018	No	Yes	Not population of interest
Efficacy and safety of the CRTh2 antagonist AZD1981 as add-on therapy to inhaled corticosteroids and long-acting β2-agonists in patients with atopic asthma	English	Bateman ED, O'Brien C, Rugan P et al	2018	No	Yes	Not population of interest
Efficacy of Periodontal Treatment on Systemic Inflammation and for Prevention of Exacerbations in Patients With COPD	English	Kreuter M	2018	No	Yes	Not population of interest
Elevated Expression of IL-33 and TSLP in the Airways of Human Asthmatics In Vivo: A Potential Biomarker of Severe Refractory Disease	English	Li Y, Wang W, Lv Z et al	2018	No	Yes	Not population of interest
Elevated red cell distribution width as a prognostic marker in severe sepsis: A prospective observational study	English	Jandial A, Kumar S, Bhalla A et al	2017	No	Yes	Not population of interest
Elevated serum levels of lipoprotein‑associated phospholipase A2 predict mortality rates in patients with sepsis	English	Huang Z, Jiang H, Cui X et al	2017	No	Yes	Not population of interest
Emergency Care of Pediatric Burns	English	Strobel AM, Fey R	2018	No	Yes	Not population of interest
End Points of Sepsis Resuscitation	English	Greenwood JC, Orloski CJ	2017	No	Yes	Not population of interest
Enhanced Lung Protective Ventilation With ECCO2R During ARDS	English	Allardet-Servent J	2018	No	Yes	Not population of interest
Enzyme replacement therapy reduces the risk for wheelchair dependency in adult Pompe patients	English	Van der Meijden JC, Kruijshaar ME, Rizopoulos D et al	2018	No	Yes	Not population of interest
Eosinophilic Granulomatosis With Polyangiitis: Newer Therapies	English	Navarro-Mendoza EP, Tobon GJ	2018	No	Yes	Not population of interest
EPIDEMIOLOGIC CHARACTERIZATION OF THE RELATIONSHIP OF OBESITY WITH SUBCLINICAL MYOCARDIAL INJURY AND HEART FAILURE	English	Ndumele CE	2017	No	Yes	Not population of interest
Etanercept and Corticosteroid Therapy for the Treatment of Late-Onset Idiopathic Pneumonia Syndrome	English	Thompson E, Yin Z, D'Souza A et al	2017	No	Yes	Not population of interest
Evaluation of dietary treatment and amino acid supplementation in patients with organic acidemias and urea cycle disorders. Information from a world wide database (EIMD-registry)	English	Molema F, Plug I, Gleich F et al	2017	No	Yes	Not population of interest
Evaluation of Renal Toxicity of Colistin Therapy With Neutrophil Gelatinase-associated Lipocalin: a Biomarker of Renal Tubular Damage	English	Ivan AO, Salamzadeh J, Shokouhi S et al	2017	No	Yes	Not population of interest
Evaluation of Sit-to-stand Test in Patients With Cystic Fibrosis and Matched Controls.	English	Ruiz-Cárdenas JD	2018	No	Yes	Not population of interest
Evaluation of the Antibody in Lymphocyte Supernatant Assay to Detect Active Tuberculosis	English	Sariko M, Anderson C, Mujaga BS et al	2017	No	Yes	Not population of interest
Exploring Asthma Exacerbations in Mepolizumab Treated Patients	English	Heaney L	2018	No	Yes	Not population of interest
Expression profiling of miRNA-145 and miRNA-338 in serum and sputum of patients with COPD, asthma, and asthma-COPD overlap syndrome phenotype	English	Lacedonia D, Palladino GP, Foschino-Barbaro MP et al	2017	No	Yes	Not population of interest
External validation of a biomarker and clinical prediction model for hospital mortality in acute respiratory distress syndrome	English	Zhao Z, Wickersham N, Kangelaris KN et al	2017	No	Yes	Not population of interest
Factor VIIa administration in traumatic brain injury: an AAST-MITC propensity score analysis	English	Monbardo S, Millar D, Jurkovich GJ et al	2017	No	Yes	Not population of interest
Factors Affecting Early Adult Lung Function	English	Council of Scientific and Industrial Research	2017	No	Yes	Not population of interest
Factors Affecting The Cardioprotective Response To Remote Ischaemic Preconditioning In Patients Undergoing Cardiac Surgery	English	Suri A	2017	No	Yes	Not population of interest
Farber Disease Natural History Study	English	Solyom A	2018	No	Yes	Not population of interest
Feasibility of a Secure Wireless Sensing Smartwatch Application for the Self-Management of Pediatric Asthma	English	Hosseini A, Buonocore CM, Sepideh H et al	2017	No	Yes	Not population of interest
From preparation to competition: Examining sleep patterns and neurofeedback in elite level athletes	English	Juliff LE	2017	No	Yes	Not population of interest
Functional and Immunoreactive Levels of IgG4 Correlate with Clinical Responses during the Maintenance Phase of House Dust Mite Immunotherapy	English	Feng M, Su Q, Lai X et al	2018	No	Yes	Not population of interest
Graft-derived macrophage migration inhibitory factor correlates with hepatocellular injury in patients undergoing liver transplantation	English	Baron-Stefaniak J, Schiefer J, Miller EJ et al	2017	No	Yes	Not population of interest
GRam Stain-guided Antibiotics ChoicE for Ventilator-Associated Pneumonia(GRACE-VAP) Trial	English	Yoshimura J	2018	No	Yes	Not population of interest
Growth after preterm birth and cognitive functioning and mental health in adulthood	English	Sammallahti S	2017	No	Yes	Not population of interest
Guiding principles for use of newer biologics and bronchial thermoplasty for patients with severe asthma	English	Blaiss MS, Castro M, Chipps BE et al	2017	No	Yes	Not population of interest
Health effects of laser printer emissions: a controlled exposure study	English	Karrasch S, Simon M, Herbig B et al	2017	No	Yes	Not population of interest
Heavy cannabis use is associated with low bone mineral density and an increased risk of fractures	English	Sophocleous A, Robertson R, Ferreira NB et al	2017	No	Yes	Not population of interest
Hemostasis in Kocher-Langenbeck Approaches for Acetabular Surgery Using a Topical Surgical Hemostat (Vitagel)	English	-	-	No	Yes	Not population of interest
Heparin-Binding Protein (HBP): A Causative Marker and Potential Target for Heparin Treatment of Human Sepsis-Induced Acute Kidney Injury	English	Fisher J, Russell JA, Bentzer P et al	2017	No	Yes	Not population of interest
Heterogeneity in tuberculosis	English	Cadena AM, Fortune SM, Flynn JL	2017	No	Yes	Not population of interest
High density lipoproteins and type 2 inflammatory biomarkers are negatively correlated in atopic asthmatics	English	Barochia AV, Gordon EM, Kaler M et al	2017	No	Yes	Not population of interest
HIV‐1 coreceptor usage in perinatally infected Thai children	English	Samleerat T, Hongjaisee S, Phiayura P et al	2017	No	Yes	Not population of interest
HLA Haploidentical Bone Marrow Transplant in Patients With Severe Sickle Cell Disease	English	Dhedin N	2018	No	Yes	Not population of interest
House dust mite sublingual immunotherapy in allergic rhinitis	English	Cho S-W, Han DH, Kim J-W et al	2018	No	Yes	Not population of interest
Household Air Pollution and Health: A Multi-country LPG Intervention Trial	English	Clasen T	2018	No	Yes	Not population of interest
Human Umbilical Cord Mesenchymal Stem Cell Therapy for Patients	English	Wang L, Wang L, Cong X et al	2017	No	Yes	Not population of interest
Hyperfibrinolysis in severe isolated traumatic brain injury may occur without tissue hypoperfusion: a retrospective observational multicentre study	English	Hayakawa M, Maekawa K, Kushimoto S et al	2017	No	Yes	Not population of interest
Hyperoxia and Hypocapnia During Pediatric Extracorporeal Membrane Oxygenation: Associations With Complications, Mortality, and Functional Status Among Survivors	English	Cashen K, Reeder R, Dalton H et al	2018	No	Yes	Not population of interest
Hyperpolarized Xenon-129 MRI: a New Multi-dimensional Biomarker to Determine Pulmonary Physiologic Responses to COPD Therapeutics	English	Shim YM, Qing K	2017	No	Yes	Not population of interest
Hypoxemic Patients With Bilateral Infiltrates Treated With High-Flow Nasal Cannula Present a Similar Pattern of Biomarkers of Inflammation and Injury to Acute Respiratory Distress Syndrome Patients	English	García-de-Acilu M, MArin-Corral J, Vázquez A et al	2017	No	Yes	Not population of interest
Identification of airway mucosal type 2 inflammation by using clinical biomarkers in asthmatic patients	English	Silkoff PE, Laviolette M, Singh D et al	2017	No	Yes	Not population of interest
Identifying PARDS Endotypes	English	Benken L, Yunger T	2018	No	Yes	Not population of interest
Immune-checkpoint inhibitors associated with interstitial lung disease in cancer patients	English	Delaunay M, Cadranel J, Lusque A et al	2017	No	Yes	Not population of interest
Impact of a history of maternal depression and anxiety on asthma control during pregnancy	English	Grzeskowwiak LE, Smith B, Roy A et al	2017	No	Yes	Not population of interest
Impact of age on cardiovascular function, inflammation, and oxidative stress in experimental asphyxial cardiac arrest	English	Secher N, Ostergaard L, Tonnesen E et al	2017	No	Yes	Not population of interest
Impact of Bacille Calmette-Guérin revaccination on serum IgE levels in a randomized controlled trial	English	Peleteiro TS, Oliveira ES, Conceicao EL et al	2018	No	Yes	Not population of interest
Impact of Implementation of Rotem on Allogenic Blood Transfusions in Trauma Patients Following ICU Admission-before and after Study	English	Wilhelmi M, Wilhelmi M, Krettek C et al	2017	No	Yes	Not population of interest
Impact of maternal selenium status on infant outcome during the first 6 months of life	English	Varsi K, Bolann B, Torsvik I et al	2017	No	Yes	Not population of interest
Impact of Obesity on Outcomes in Critically Ill Children	English	Davis ET, Xie L, Levenbrown Y	2017	No	Yes	Not population of interest
Impact of Pharmacy Clinic on Diabetes Management	English	Halalau A	2018	No	Yes	Not population of interest
Impact of Presurgical Mild Acute Respiratory Distress Syndrome on Surgical Mortality After Surgical Repair of Acute Type A Aortic Dissection	English	Ji Q, Sun Y, Luo Z et al	2017	No	Yes	Not population of interest
Impact of Specialist Led Integrated Care in COPD	English	Turner A	2018	No	Yes	Not population of interest
Improving Adherence to Intraoperative Lung-Protective Ventilation Strategies at a University Medical Center	English	Josephs S, Lemmink G, Strong J et al	2018	No	Yes	Not population of interest
In patients with severe uncontrolled asthma, does knowledge of adherence and inhaler technique using electronic monitoring improve clinical decision making? A protocol for a randomised controlled trial	English	Mokoka MC, Lombard L, MacHale EM et al	2017	No	Yes	Not population of interest
Increased Dose and Duration of Statin Use is Associated with Decreased Asthma-Related Emergency Department Visits and Hospitalizations	English	Wang J-Y, Yao T-C, Tsai Y-T et al	2018	No	Yes	Not population of interest
Increased early systemic inflammation in icu-acquired weakness; A prospective observational cohort study	English	Witteveen E, Wieske L, Van der Poll T et al	2017	No	Yes	Not population of interest
Increased peripheral blood TCD4+ counts and serum SP-D levels in patients with chronic paracoccidioidomycosis, during and after antifungal therapy	English	Venturini J, Cavalcante RS, Sylvestre TF et al	2017	No	Yes	Not population of interest
Increased Serum Interleukin-10 but not Interleukin-4 Level in Children with Mycoplasma pneumoniae Pneumonia	English			No	Yes	Not population of interest
Infant and Adult Inhalation Exposure to Resuspended Biological Particulate Matter	English	Wu T, Taubel M, Holopainen R et al	2018	No	Yes	Not population of interest
Influence of Central Obesity Assessed by Conicity Index on Lung Age in Young Adults	English	Shenoy U, Jagadamba	2017	No	Yes	Not population of interest
Inhalation of House Dust and Ozone Alters Systemic Levels of Endothelial Progenitor Cells, Oxidative Stress, and Inflammation in Elderly Subjects	English	Jantzen K, Jensen A, Kermanizadeh A et al	2018	No	Yes	Not population of interest
Inhaled steroids reduce pain and sVCAM levels in individuals with sickle cell disease: A triple‐blind, randomized trial	English	Glassberg J, Minnitti C, Cromwell C et al	2017	No	Yes	Not population of interest
Insulin-Like Growth Factor Bioactivity, Stanniocalcin-2, Pregnancy-Associated Plasma Protein-A, and IGF-Binding Protein-4 in Pleural Fluid and Serum From Patients With Pulmonary Disease	English	Espelund US, Bjerre M, Hjortebjerg R et al	2017	No	Yes	Not population of interest
Integrated Computational modelIng of Right Heart Mechanics and Blood Flow Dynamics in Congenital Heart Disease	English	Liang Z, Rahim NA	2017	No	Yes	Not population of interest
Integrative metabolomics and transcriptomics signatures of clinical tolerance to Plasmodium vivax reveal activation of innate cell immunity and T cell signaling	English	Gardinassi LG, Arevalo-Herrera M, Herrera S et al	2018	No	Yes	Not population of interest
Interleukin-6 and related proteins as biomarkers in systemic sclerosis	English	Denton CP. Ong VH	2017	No	Yes	Not population of interest
Intervention of CAR-T Against Cervical Cancer	English	Chang L-J	2017	No	Yes	Not population of interest
Intervention of Engineered Immune Effector T Cells Against Lung Cancer	English	Chang L-J	2018	No	Yes	Not population of interest
Intradermal grass pollen immunotherapy increases TH2 and IgE responses and worsens respiratory allergic symptoms	English	Slovick A, Douiri A, Muir R et al	2017	No	Yes	Not population of interest
Intratracheal Instillation of Perfluorohexane Modulates the Pulmonary Immune Microenvironment by Attenuating Early Inflammatory Factors in Patients With Smoke Inhalation Injury: A Randomized Controlled Clinical Trial	English	Ding H, Lv Q, Wu S et al	2017	No	Yes	Not population of interest
INvestigating COPD Outcomes, Genomics and Neutrophilic InflammationWith Tiotropium and Olodaterol	English	Chalmers J	2017	No	Yes	Not population of interest
Investigating the effectiveness of the Trigonella foenum-graecum L.(fenugreek) seeds in mild asthma: a randomized controlled trial	English	Emtiazy M, Oveidzadeh L, Habibi M et al	2018	No	Yes	Not population of interest
Iron metabolism in critically ill patients developing anemia of inflammation: a case control study	English	Boshuizen M, Binnekade JM, Nota B et al	2018	No	Yes	Not population of interest
Is Taurine a Biomarker in Autistic Spectrum Disorder?	English	Park E, Cohen I, Gonzalex M et al	2017	No	Yes	Not population of interest
Matrix metalloproteinase-9 and tissue inhibitor of matrix metalloproteinase-1 in sepsis after major abdominal surgery	English	Bojic S, Kotur-Stevuljevic J, Aleksic A et al	2018	No	Yes	Not population of interest
Juvenile Nonclinical Safety Studies in Support of Pediatric Drug Development	English	Barrow PC, Schmitt G	2017	No	Yes	Not population of interest
Kinetics of Serological Responses in Critically Ill Patients Hospitalized With 2009 Pandemic Influenza A (H1N1) Virus Infection in Canada, 2009–2011	English	Rolfes MA, Gross FL, Flannery B et al	2017	No	Yes	Not population of interest
King's Research Portal	English	Johnston SL, Szigeti M, Cross M et al	2017	No	Yes	Not population of interest
Large Cluster of Neisseria meningitidis Urethritis in Columbus, Ohio, 2015	English	Bazan JA, Turner AN, Kirkcaldy RD et al	2017	No	Yes	Not population of interest
Late (≥ 7 days) inhalation corticosteroids to reduce bronchopulmonary dysplasia in preterm infants	English	Onland W, Offringa M, Kaam A	2017	No	Yes	Not population of interest
Late Phase Administration Anakinra as a Rescue Treatment for Inhaled Allergen Challenge-Induced Airway Inflammation	English	Hernandez M	2018	No	Yes	Not population of interest
Left Atrial Function Analysis for Patients With Persistent Atrial Fibrillation Undergoing Pulmonary Vein Isolation	English	Szegedi N	2017	No	Yes	Not population of interest
Liberty Asthma QUEST: Phase 3 Randomized, Double-Blind, Placebo-Controlled, Parallel-Group Study to Evaluate Dupilumab Efficacy/Safety in Patients with Uncontrolled, Moderate-to-Severe Asthma	English	Busse WW, Maspero JF, Rabe KF et al	2018	No	Yes	Not population of interest
Life after USA300: the rise and fall of a superbug	English	Planet	2017	No	Yes	Not population of interest
Light sedation with dexmedetomidine: a practical approach for the intensivist in different ICU patients	English	omagnoli S, Aigoni A, Blangetti I et al	2018	No	Yes	Not population of interest
Longitudinal co-variations between inflammatory cytokines, lung function and patient reported outcomes in patients with asthma	English	Lodin K, Lekander M, Syk J et al	2017	No	Yes	Not population of interest
Longitudinal Profiles of Metabolism and Bioenergetics Associated with Innate Immune Hormonal Inflammatory Responses and Amino‐Acid Kinetics in Severe Sepsis and Systemic Inflammatory Response Syndrome in Children	English	Spanaki AM, Tavladaki T, Dimitriou H et al	2018	No	Yes	Not population of interest
Long-term follow-up of 17 patients with childhood Pompe disease treated with enzyme replacement therapy	English	Van der Meiijden JC, Kruijshaar ME, Harlaar L et al	2018	No	Yes	Not population of interest
Long-term management of moderate-to-severe atopic dermatitis with dupilumab and concomitant topical corticosteroids (LIBERTY AD CHRONOS): a 1-year, randomised, double-blinded, placebo-controlled, phase 3 trial	English	Blauvelt A, Bruin-Weller M, Gooderham M et al	2017	No	Yes	Not population of interest
Long-term survival in adult patients with severe acute lung failure receiving veno-venous extracorporeal membrane oxygenation	English	Enger TB, Alois P, Lubnow M er al	2017	No	Yes	Not population of interest
Lung Cancer and Idiopathic Pulmonary Fibrosis : Pathological and Molecular Characterization	English	Cazes A	2018	No	Yes	Not population of interest
Lung-Protective Ventilation Strategies for Relief from Ventilator-Associated Lung Injury in Patients Undergoing Craniotomy: A Bicenter Randomized, Parallel, and Controlled Trial	English	Tang C, Li J, Lei S et al	2017	No	Yes	Not population of interest
Macrophage Polarization as a Therapeutic Target in Myocardial Infarction	English	Cheng Y, Rong J	2018	No	Yes	Not population of interest
Management of methicillin-resistant Staphylococcus aureus mediated ventilator-associated pneumonia	English	Dahal M	2017	No	Yes	Not population of interest
Managing Malaria in the Pediatric Intensive Care Unit	English	Samprathi M, Angurana S	2017	No	Yes	Not population of interest
Manipulation of Panx1 Activity Increases the Engraftment of Transplanted Lacrimal Gland Epithelial Progenitor Cells	English	Basova LV, Umasume T, Gromova A et al	2017	No	Yes	Not population of interest
Markers of nitric oxide are associated with sepsis severity: an observational study	English	Winkler MS, Kluge S, Holzmann M et al	2017	No	Yes	Not population of interest
Maternal and placental inflammatory biomarkers in spontaneous preterm delivery-Predictive ability, stability and neonatal associations	English	Tsiartas P	2017	No	Yes	Not population of interest
Medical education: Attitude towards patients with addiction matters!	English	Aya AP	2018	No	Yes	Not population of interest
Medications and Recent Patents for Status Asthmaticus in Children	English	Hon LE, Leung AKC	2017	No	Yes	Not population of interest
Melioidosis in lower provincial Cambodia: A case series from a prospective study of sepsis in Takeo Province	English	Schully KL, Berjohn CM, Prouty AM et al	2017	No	Yes	Not population of interest
Meteorological factors, air pollutants, and emergency department visits for otitis media: a time series study	English	Gestro M, Condemi V, Bardi L et al	2017	No	Yes	Not population of interest
Methods for predicting risk of developing hypertension	English	Snider JV	2018	No	Yes	Not population of interest
Methods for treating and preventing allergies and acute allergic responses	English	Gelfand E, Schedel M	2015	No	Yes	Not population of interest
Monosodium Urate crystals activate the inflammasome in Primary Progressive Multiple sclerosis	English	Piancone F, Saresella M, Marventano I et al	2018	No	Yes	Not population of interest
MUC1 Vaccine in Preventing Lung Cancer in Current and Former Smokers at High Risk for Lung Cancer	English	Pennathur A	2018	No	Yes	Not population of interest
Multicenter Ozone Study in oldEr Subjects (MOSES): Part 1. Effects of Exposure to Low Concentrations of Ozone on Respiratory and Cardiovascular Outcomes	English	Frampton MW, Balmes JR, Bromberg PA et al	2017	No	Yes	Not population of interest
Multicentric Standardized Flow Cytometry Routine Assessment of Patients With Sepsis to Predict Clinical Worsening	English	Daix T, Guerin E, Tavernier E et al	2018	No	Yes	Not population of interest
Myocardial Injury Following Non-cardiac Surgery	English	Gupta A	2018	No	Yes	Not population of interest
Nalmefene for reduction of alcohol consumption in specific target populations	English	Troup L, Abbariki A, Bladstrom A et al	2018	No	Yes	Not population of interest
Nanoparticles Emitted by Aircraft Engines, Impact on the Respiratory Function	English	Molinari N	2017	No	Yes	Not population of interest
Nasal drug products and methods of their use	English	Keegan F, Bell RG, Crystal R et al	2017	No	Yes	Not population of interest
NIAID, NIEHS, NHLBI, and MCAN Workshop Report: The indoor environment and childhood asthma—implications for home environmental intervention in asthma prevention and management	English	Gold DR, Adamkiewicz G, Arshad SH et al	2017	No	Yes	Not population of interest
NOD2 expression, DNA damage and oxido-inflammatory status in atopic bronchial asthma: Exploring their nexus to disease severity	English	Gaballah HH, Gaber RA, Sharshar RS et al	2018	No	Yes	Not population of interest
NORMALISATION OF THE INTERNATIONAL NORMALISED RATIO PRIOR TO INTERVENTIONAL PROCEDURE: IS IT NECESSARY?	English	Mahydein MT	2017	No	Yes	Not population of interest
Novel sp-b & sp-c peptides, synthetic lung surfactants, and use thereof	English	Waring AJ, Walther FJ, Gordon LM	2017	No	Yes	Not population of interest
Nutritional Requirements in Intensive Care Unit	English	Bachard M, Hebuterne X, Schneider SM	2017	No	Yes	Not population of interest
Observational study of Interleukin-21 (IL-21) does not distinguish Kawasaki disease from other causes of fever in children	English	Engelberg E, Martin M, Wrotniak BH et al	2017	No	Yes	Not population of interest
Optimisation of neonatal ventilation from birth using physiological measurements as outcomes	English	Srihari-Bhat P	2017	No	Yes	Not population of interest
Oral glutamine reduces myocardial damage after coronary revascularization under cardiopulmonary bypass. A randomized clinical trial	English	Tostado M, Carrilo-Llamas F, Martinez-Gutierrez PE er al	2017	No	Yes	Not population of interest
Oral Treprostinil in Subjects With Pulmonary Hypertension (PH) Associated With Heart Failure With Preserved Ejection Fraction (HFpEF)	English	United Therapeutics	2018	No	Yes	Not population of interest
P205 Experience with a simplified eucapnic voluntary hyperventilation (evh) device for diagnosis of exercise-induced bronchospasm	English	Rosenthal R	2017	No	Yes	Not population of interest
Pathogen screening and prognostic factors in children with severe ARDS of pulmonary origin	English	Phung TTB, Suzuki T, Phan PH et al	2017	No	Yes	Not population of interest
Patients double-seropositive for ANCA and anti-GBM antibodies have varied renal survival, frequency of relapse, and outcomes compared to single-seropositive patients	English	cAdoo SP, Tanna A, Hruskova Z et al	2017	No	Yes	Not population of interest
Pediatric severe asthma: a case series report and perspectives on anti-IgE treatment	English	Mirra V, Montella S, Santamaria F	2018	No	Yes	Not population of interest
Pembrolizumab and Magnetic Resonance Imaging With Ferumoxytol in Treating Patients With Non-small Cell Lung Cancer and Brain Metastases	English	Neuwelt E	2017	No	Yes	Not population of interest
Pembrolizumab With or Without Stereotactic Body Radiation Therapy in Treating Patients With Advanced or Metastatic Merkel Cell Cancer	English	Luke J	2018	No	Yes	Not population of interest
Pembrolizumab, pomalidomide, and low-dose dexamethasone for relapsed/refractory multiple myeloma	English	Badros A, Hyjek E, Ma N et al	2017	No	Yes	Not population of interest
Performance and applications of bedside visual inspection of airway pressure–time curve profiles for estimating stress index in patients with acute respiratory distress syndrome	English	-	-	No	Yes	Not population of interest
Perioperative Metabolic and Hormonal Aspects in Major Emergency Surgery	English	Burcharth J	2018	No	Yes	Not population of interest
Phase 1/2 study of the WT1 peptide cancer vaccine WT4869 in patients with myelodysplastic syndrome	English	Ueda Y, Ogura M, Miyakoshi S et al	2017	No	Yes	Not population of interest
Phase 2 randomized trial of the safety and efficacy of MHAA4549A, a broadly neutralizing monoclonal antibody, in a human influenza A virus challenge model	English	McBride JM, Lim JJ, Burgess T et al	2017	No	Yes	Not population of interest
Phenotype of bone-marrow mononuclear cells before and after short-time precondition with erythropoietin from patients with ischemic heart failure	English	Lykov A, Poveshchenko OV, Cherniavsky AM et al	2018	No	Yes	Not population of interest
Physical Activity and Mortality in Patients With Stable Coronary Heart Disease	English	Stewart RAH, Held C, Hadzismanovic N et al	2017	No	Yes	Not population of interest
Physical activity, cardiorespiratory fitness and cardiovascular health: the cardiovascular risk in young Finns study	English	Palve K	2018	No	Yes	Not population of interest
Physiotherapy management of intensive care unit-acquired weakness	English	Hodgson CL, Tipping CJ	2017	No	Yes	Not population of interest
Plasma gelsolin level predicts acute kidney injury after cardiopulmonary bypass in infants and young children	English	Shi SS, Yue X, Zhao D et al	2018	No	Yes	Not population of interest
Plasma Levels of IL-8 and TGF-β1 Predict Radiation-Induced Lung Toxicity in Non-Small Cell LungCancer: A Validation Study	English	Wang S, Campbell J, Stenmark MH et al	2017	No	Yes	Not population of interest
Plasma proteome analysis in patients with pulmonary arterial hypertension: an observational cohort study	English	Rhodes CJ, Wharton J, Ghataorhe P et al	2017	No	Yes	Not population of interest
Point-of-care washing of allogeneic red blood cells for the prevention of transfusion-related respiratory complications (WAR-PRC): a protocol for a multicenter randomised clinical trial in patients undergoing cardiac surgery	English	Warner MA, Welsby IJ, Norris PJ et al	2017	No	Yes	Not population of interest
Post-prandial systemic 8-isoprostane increases after consumption of moderate-and high-fat meals in insufficiently active males	English	Kurti SP	2017	No	Yes	Not population of interest
Potential nutrients for preventing or treating bronchopulmonary dysplasia	English	Ma L, Zhou P, Neu J et al	2017	No	Yes	Not population of interest
Precision cut lung slices as test system for candidate therapeutics in organophosphate poisoning	English	Herbert J, Thiermann H, Worek F et al	2017	No	Yes	Not population of interest
Predicting RTS, S vaccine-mediated protection from transcriptomes in a malaria-challenge clinical trial	English	Van Den Berg RA, Coccia M, Ballou WR et al	2017	No	Yes	Not population of interest
Preterm Birth Affects the Risk of Developing Immune-Mediated Diseases	English	Goedicke-Fritz S, Hartel C, Krasteva-Christ G et al	2017	No	Yes	Not population of interest
Pretreatment with a heat-killed probiotic modulates monocyte chemoattractant protein-1 and reduces the pathogenicity of influenza and enterovirus 71 infections	English	Chen M-F, Weng K-F, Huang S-Y et al	2016	No	Yes	Not population of interest
Prevalence and clinical relevance of helminth co-infections among tuberculosis patients in urban Tanzania	English	Mhimbira F, Hella J, Said K et al	2017	No	Yes	Not population of interest
Preventive Effects of an UPLC-DAD-MS/MS Fingerprinted Hydroalcoholic Extract of Citrus aurantium in a Mouse Model of Ulcerative Colitis	English	Hwang Y-H, Ma JY	2018	No	Yes	Not population of interest
Prior use of calcium channel blockers is associated with decreased mortality in critically ill patients with sepsis: a prospective observational study	English	Wiewel M, Van Vught LA, Scicluna BP et al	2017	No	Yes	Not population of interest
Probiotic for infantile colic	English	Castellana JC, Mallen EL, Mazo JE	2017	No	Yes	Not population of interest
Proceedings of the Food and Drug Administration's public workshop on new red blood cell product regulatory science 2016	English	Vostal JG, Buehler PW, Gelderman MP et al	2017	No	Yes	Not population of interest
Prolonged Cardiopulmonary Bypass is a Risk Factor for Intestinal Ischaemic Damage and Endotoxaemia	English	Adamik B, Kubler A, Gozdzik A et al	2017	No	Yes	Not population of interest
Prophylactic use of steroids and antibiotics in acute hydrocarbon poisoning in children	English	Das S, Behera SK, Xavier AS et al	2018	No	Yes	Not population of interest
Proposed primary endpoints for use in clinical trials that compare treatment options for bloodstream infection in adults: a consensus definition	English	Harris PNA, McNamara JF, Lye DC, Davis JS et al	2017	No	Yes	Not population of interest
Protection of xenon against postoperative oxygen impairment in adults undergoing Stanford Type-A acute aortic dissection surgery	English	Jin M, Cheng Y, Yang Y et al	2017	No	Yes	Not population of interest
Psychiatric symptoms in survivors of acute respiratory distress syndrome. Effects of age, sex, and immune modulation	English	Spencer-Segal JL, Hyzy RC, Iwashyna TJ et al	2017	No	Yes	Not population of interest
Pulmonary and Systemic Effects of Exposure to Wood Smoke	English	Muala A, Sandstrom T	2018	No	Yes	Not population of interest
Purpura Fulminans: Mechanism and Management of Dysregulated Hemostasis	English	Coling ME, Bendapudi PK		No	Yes	Not population of interest
Race is associated with differences in airway inflammation in patients with asthma	English	Nyenhuis SM, Krishnan JA, Berry A et al	2017	No	Yes	Not population of interest
Radio-Immuno-Modulation in Lung Cancer	English	-	2017	No	Yes	Not population of interest
Randomized controlled ethanol cookstove intervention and blood pressure in pregnant Nigerian women	English	Alexander D, Northcross A, Wilson N et al	2017	No	Yes	Not population of interest
Randomized Study Evaluating the Effect of Danirixin on Neutrophil Extracellular Traps (NETs) in Chronic Obstructive Pulmonary Disease (COPD)	English	GlaxoSmithKline	2018	No	Yes	Not population of interest
Rationale and Design of the Mechanistic Potential of Antihypertensives in Preclinical Alzheimer's (HEART) Trial	English	Warton W, Goldstein FC, Tansey MG et al	2017	No	Yes	Not population of interest
Rationale for determining the functional potency of mesenchymal stem cells in preventing regulated cell death for therapeutic use	English	Naji A, Suganuma N, Espagnolle N et al	2017	No	Yes	Not population of interest
Recognition of early mortality in multiple myeloma by a prediction matrix	English	Trerebelo H, Srinivasan S, Nrang M et al	2017	No	Yes	Not population of interest
Recognition of the human antibody-mediated platelet destruction in adult ITP patients by C-reactive protein	English	Pan J-Q, Wang M-L, Li X-Y et al	2017	No	Yes	Not population of interest
Reduced need for surgery in severe nasal polyposis with mepolizumab: Randomized trial	English	Bachert C, Sousa AR, Lund VJ et al	2017	No	Yes	Not population of interest
Reducing Mortality in the Perioperative Period: Remote Ischemic Preconditioning	English	Fuhrman DY, Kellum JA	2017	No	Yes	Not population of interest
Reduction of non-enzymatic antioxidants in plasma during ECMO-treatment in ARDS by influence A H1N1	English	Ciapetti M, Mancinelli P, Cecchi A et al	2018	No	Yes	Not population of interest
Relavance of peritoneal drainage fluid lactate level in patients with intra-abdominal hypertension	English	Kovac N, Siranovic M, Peric M	2017	No	Yes	Not population of interest
Remote Ischemic Preconditioning Decreases Oxidative Lung Damage After Pulmonary Lobectomy: A Single-Center Randomized, Double-Blind, Controlled Trial	English	García-de-la-Asunción J, Bruno L, Perez-Griera J et al	2017	No	Yes	Not population of interest
REPLACE: Can Exercise Replace Inhaled Corticosteroid Treatment in Asthma? A RCT	English	Backer V	2017	No	Yes	Not population of interest
RESIPI for Reducing Perioperative Major Adverse Cardiac Events	English	Envoy M	2017	No	Yes	Not population of interest
Reslizumab in the treatment of inadequately controlled asthma in adults and adolescents with elevated blood eosinophils: clinical trial evidence and future prospects	English	Maspero J	2017	No	Yes	Not population of interest
Resolution of inflammation and sepsis survival are improved by dietary Ω-3 fatty acids	English	Korner A, Schlegel M, Theurer J et al	2018	No	Yes	Not population of interest
Respiratory responses to ozone exposure: The multicenter ozone study in older subjects (MOSES)	English	Arjomandi M, Balmes JR, Framptom MW et al	2017	No	Yes	Not population of interest
Roflumilast in Non-CF Bronchiectasis Study	English	Chung-Man J	2018	No	Yes	Not population of interest
Role of Extracellular Matrix in the Development of Airway Remodeling in Asthma	English	Malakauskas K	2018	No	Yes	Not population of interest
Safety of Fresolimumab in the Treatment of Osteogenesis Imperfecta	English	Lee B	2018	No	Yes	Not population of interest
Selective tumour necrosis factor receptor-1 inhibition in acute lung injury: a new hope or a false dawn?	English	Sinha P, Ware LB	2018	No	Yes	Not population of interest
Sepsis Induces a Dysregulated Neutrophil Phenotype That Is Associated with Increased Mortality	English	Patel JM, Sapey E, Parekh D et al	2018	No	Yes	Not population of interest
Sepsis prediction in critically ill patients by platelet activation markers on ICU admission: a prospective pilot study	English	Layios N, Delierneux C, Hego A et al	2017	No	Yes	Not population of interest
Sepsis upregulates CD14 expression in a MyD88-dependent and TRIF-independent pathway	English	Chen Z, Shao Z, Mei S et al	2018	No	Yes	Not population of interest
Serum but not exhaled breath condensate periostin level is increased in competitive athletes	English	Kurowski M, Jurczyk J, Jarzebska M et al	2018	No	Yes	Not population of interest
Serum H‐ficolin levels: Clinical association with interstitial lung disease in patients with systemic sclerosis	English	Miyagawa T, Asano Y, de Mestier Y et al	2017	No	Yes	Not population of interest
Serum IgE of Allergic Rhinitis (AR) with or without Asthma in Sokoto, North Western Nigeria	English	Osisi K, Iseh KR, Ndodo ND et al	2017	No	Yes	Not population of interest
Serum osteoprotegrin (OPG) in subclinical atherosclerosis in systemic lupus erythematosus	English	Kiani AN, Aukrust P, Ueland T et al	2017	No	Yes	Not population of interest
Serum Biomarkers May Prognosticate Recurrence in Node-Negative, Non-Small Cell Lung Cancers Less Than 4 Centimeters	English	Seder CW, Arndt AT, Jordano L et al	2017	No	Yes	Not population of interest
Severe acute respiratory distress syndrome induced by influenza compared with other viral infections and effects of intravenous immunoglobulin infusion therapy in Vietnamese children	English	Kawachi S, Bich PTT, Thanh NL et al	2017	No	Yes	Not population of interest
Severe vivax malaria: a prospective exploration at a tertiary healthcare centre in Southwestern India	English	Kumar R, Saravu K	2017	No	Yes	Not population of interest
Sevoflurane abolishes oxygenation impairment in a long-term rat model of acute lung injury	English	Jung B		No	Yes	Not population of interest
Sevoflurane in Chronic Obstructive Pulmonary Disease Exacerbation	English		2018	No	Yes	Not population of interest
Short-term effects of stored homologous red blood cell transfusion on cardiorespiratory function and inflammation: an experimental study in a hypovolemia model	English	Biagini S, Dale CS, Real JM et al	2018	No	Yes	Not population of interest
Significance of Mini Bronchoalveolar Lavage Fluid Amylase Level in Ventilator-Associated Pneumonia: A Prospective Observational Study	English	Samanta S, Poddar B, Azim A et al	2018	No	Yes	Not population of interest
Similar Metabolic, Innate Immunity, and Adipokine Profiles in Adult and Pediatric Sepsis Versus Systemic Inflammatory Response Syndrome—A Pilot Study	English	Tavladaki T, Spanaki AM, Dimitriou H et al	2017	No	Yes	Not population of interest
Small Airway Chronic Obstructive Disease Syndrome Following Exposure to WTC Dust	English	Berger K	2017	No	Yes	Not population of interest
Socioeconomic factors' effect on the maintenance of asthma: a chronic pulmonary disease	English	Hartt AS	2017	No	Yes	Not population of interest
SOIL LOSS BY URBANIZATION IN THE NORTH-EASTERN SARDINIAN COAST	English	Madraw S, Previtali F, Zucca C et al	2015	No	Yes	Not population of interest
Solar Powered Oxygen Delivery: an open label non-inferiority randomized comparison to standard oxygen delivery	English	Hawkes Mt, Conroy AL, Namasopo S et al	2018	No	Yes	Not population of interest
SP-B and SP-C peptides, synthetic lung surfactants, and use thereof	English	Notter RH, Waring AJ, Walther FJ et al	2017	No	Yes	Not population of interest
Specific polysaccharide antibody deficiency revealed by severe bacterial infections in adulthood: a report on 11 cases	English	Lopez B, Boucher A, Bahuaud M et al	2017	No	Yes	Not population of interest
Stability of FeNO and airway hyperresponsiveness to mannitol in untreated asthmatics	English	Udesen PB, Westergaard CG, Porsbjerg C et al	2017	No	Yes	Not population of interest
Stem Cell Transplant in Patients With Severe Sickle Cell	English	Dorritie K	2018	No	Yes	Not population of interest
Stroke-induced immunodepression and dysphagia independently predict stroke-associated pneumonia - The PREDICT study	English	Hoffmann S, Harms H, Ulm L et al	2017	No	Yes	Not population of interest
Study of clinical presentation of falciparum malaria and correlation with laboratory indices of poor prognosis	English	Choudhary H, Choudhary PR	2017	No	Yes	Not population of interest
Sublingual house dust mite immunotherapy has no impact on decrease of circulating erythrocytes upon airway allergen challenge in allergic rhinitis	English	Jordakiea G, Kundi M, Lemell P et al	2017	No	Yes	Not population of interest
Suboptimal cotrimoxazole prophylactic concentrations in HIV-infected children according to the WHO guidelines	English	Pressiat C, Mea-Assande V, Yonaba C et al	2017	No	Yes	Not population of interest
Successful treatment of pneumonia-induced severe ARDS complicated with DIC in two infants using recombinant human thrombomodulin	English	Phue PH, Dong NT, Tuan TA et al	2017	No	Yes	Not population of interest
Sustained increase in angiopoietin-2, heparin-binding protein, and procalcitonin is associated with severe sepsis	English	Liu X-W, Ma T, Liu W et al	2018	No	Yes	Not population of interest
Sustained versus intermittent lung inflation for resuscitation of preterm infants: a randomized controlled trial	English	El-Chimi MS, Awad HA, El-Gammasy TM et al	2017	No	Yes	Not population of interest
Symptomatic treatment of uncomplicated lower urinary tract infections in the ambulatory setting: randomised, double blind trial	English	Kronenberg A, Butikofer L, Odutayo A et al	2017	No	Yes	Not population of interest
Targeting the PGD2/CRTH2/DP1 signaling pathway in asthma and allergic disease: current status and future perspectives	English	Kupczyk M, Kuna P	2017	No	Yes	Not population of interest
The association between blood eosinophil count and benralizumab efficacy for patients with severe, uncontrolled asthma: subanalyses of the Phase III SIROCCO and CALIMA studies	English	Goldman M, Hirsch I, Zangrillli JG et al	2017	No	Yes	Not population of interest
The association between endotoxin and beta-(1→ 3)-D-glucan in house dust with asthma severity among schoolchildren	English	Oluwole O, Rennie DC, Senthilselvan A et al	2018	No	Yes	Not population of interest
The Association of Maternal Asthma and Early Pregnancy Vitamin D with Risk of Preeclampsia: An Observation From Vitamin D Antenatal Asthma Reduction Trial (VDAART)	English	Mirzakhani H, Carey VJ, McElrath TF et al	2018	No	Yes	Not population of interest
The BLF Early COPD Development Partnership Grant	English	El-Emir E, Donaldson G	2018	No	Yes	Not population of interest
The central role of the inflammatory response in understanding the heterogeneity of sepsis-3	English	Ding R, Meng Y, Ma X	2017	No	Yes	Not population of interest
The CREST-E study of creatine for Huntington disease A randomized controlled trial	English	Hersch SM, Schifitoo G, Oakes D et al	2017	No	Yes	Not population of interest
The critical role of C5a as an initiator of neutrophil-mediated autoimmune inflammation of the joint and skin	English	Sadik CD, Miyabe Y, Sezin T et al	2018	No	Yes	Not population of interest
The effect of a novel extracorporeal cytokine hemoadsorption device on IL-6 elimination in septic patients: A randomized controlled trial	English	Schädler D, Pausch C, Heise D et al	2017	No	Yes	Not population of interest
The effect of acupuncture on upper airway function and physiology in obstructive sleep apnoea	English	Thorton T	2017	No	Yes	Not population of interest
The effect of smoking status on burn inhalation injury mortality	English	Knowlin L, stanford L, Cairns B et al	2017	No	Yes	Not population of interest
The Effect of Transcutaneous Electrical Acupoint Stimulation on Inflammatory Response in Patients Undergoing Limb Ischemia-Reperfusion	English	Mo Y, Chen S, Yang L et al	2017	No	Yes	Not population of interest
The effects of one-lung ventilation mode on lung function in elderly patients undergoing esophageal cancer surgery	English	Zhang BJ, Tian HT, Li HO et al	2018	No	Yes	Not population of interest
The Effects of Prebiotics on Gut Bacterial Parameters, Immune Function & Exercise-Induced Airway Inflammation	English	Lester P	2018	No	Yes	Not population of interest
The effects of vitamin D supplementation on proatherogenic inflammatory markers and carotid intima media thickness in subjects with metabolic syndrome: a randomized double-blind placebo-controlled clinical trial	English	Salekzamani S, Bavil AS, Mehralizadeh H et al	2017	No	Yes	Not population of interest
The Evolving Cystic Fibrosis Microbiome: A Comparative Cohort Study Spanning 16 Years	English	Acosta N, Whelan FJ, Somayaji R et al	2017	No	Yes	Not population of interest
The global development and clinical efficacy of sublingual tablet immunotherapy for allergic diseases	English	Nolte H, Maloney J	2017	No	Yes	Not population of interest
The Heart and Mind Connection: Biomarkers of Cognitive Response to Exercise in Coronary Artery Disease	English	Mahwesh S	2017	No	Yes	Not population of interest
The importance of volume overload, hemodialysis access and duration of time on effective therapy during renal replacement modalities	English	Fulop T	2017	No	Yes	Not population of interest
The Mediterranean diet adherence by pregnant women delivering prematurely: association with size at birth and complications of prematurity	English	Parlapani E, Agakidis C, Karagiozoglou-Lampoudi T et al	2017	No	Yes	Not population of interest
The Morehouse-Emory Cardiovascular Center for Health Equity Study: Clinical Intervention Project	English	Arshed AQ	2018	No	Yes	Not population of interest
The Novel Psychoactive Substances in the UK Project: empirical and conceptual review work to produce research recommendations	English	Mdege ND, Meader N, Lloyd C et al	2017	No	Yes	Not population of interest
The N-terminal pro brain natriuretic peptide is the best predictor of mortality during hospitalization in patients with low risk of sepsis-related organ failure	English	Villalba EG, Morell EB, Egea MP et al	2017	No	Yes	Not population of interest
The P50 Research Center in Perioperative Sciences: How the investment by the National Institute of General Medical Sciences in team science has reduced postburn mortality	English	Finnerty CC, Capek K, Voigt C et al	2017	No	Yes	Not population of interest
The Patient with Severe Co-morbidities: CNS Disease and Increased Intracranial Pressure	English	Nandhabalan P, Willars C, Auzinger G	2018	No	Yes	Not population of interest
the Potential Harm of cytomegalovirus infection in immunocompetent critically ill children	English	Alyazidi R, Murthy S, Slyker JA et al	2018	No	Yes	Not population of interest
The prognostic value of soluble intercellular adhesion molecule 1 plasma level in children with acute lung injury	English	Al-Biltagi MA, Abo-Elezz AAAE, Abu-Ela KT et al	2017	No	Yes	Not population of interest
The questions surrounding stored blood do not get old	English	Francis RO, Hod EA	2017	No	Yes	Not population of interest
The relationship between vitamin D, asthma and total IgE in children	English	Meral G, Uslu A, Yozgatli AU et al	2017	No	Yes	Not population of interest
The Relationship of Asthma to Suicidal Thoughts and Behavior in United States Youth	English	Blake B	2018	No	Yes	Not population of interest
The relationship of serum vitamins A, D, E and LL-37 levels with allergic status, tonsillar virus detection and immune response	English	Elenius V, Palomares O, Waris M er al	2017	No	Yes	Not population of interest
The Role of Immunoglobulin E in Airway Remodeling in Asthma	English	Qibi O	2017	No	Yes	Not population of interest
The Role of Interleukins 4 and/or 13 in the Pathophysiology and Treatment of Atopic Dermatitis	English	Silverberg JI	2017	No	Yes	Not population of interest
The role of the Growth Hormone/Insulin-like Growth Factor-1 axis in Neuromuscular Degeneration in a mouse model of Amyotrophic Lateral Sclerosis	English	Lee KW-C	2017	No	Yes	Not population of interest
The Role of Trimetazidine on Right Ventricle Function in Pulmonary Arterial Hypertension in National Cardiovascular Center Harapan Kita Hospital	English	Maliawan HS	2017	No	Yes	Not population of interest
The Use of Air Cleaners to Mitigate Cardiopulmonary Health Impact of Indoor Exposure to Particles and Phthalates	English	Chen Q, Xue L	2018	No	Yes	Not population of interest
The Vitality Project for Fatigued Female Cancer Survivors	English	Flynn E	2017	No	Yes	Not population of interest
They are what you eat: Can nutritional factors during gestation and early infancy modulate the neonatal immune response?	English	Prentice S	2017	No	Yes	Not population of interest
Thioredoxin a novel biomarker of post-injury sepsis	English	Eriksson J, Gidlof A, Eriksson M et al	2017	No	Yes	Not population of interest
This Study Tests Different Doses of BI 1015550 in Patients With Idiopathic Pulmonary Fibrosis (IPF). The Study Tests How BI 1015550 is Taken up by the Body and How Well it is Tolerated. The Study Also Looks at BI 1015550 When it is Taken in Addition to Nintedanib and Pirfenidone	English	Ingelheim B	2018	No	Yes	Not population of interest
Toll-like receptor 3 blockade in rhinovirus-induced experimental asthma exacerbations: A randomized controlled study	English	Silkoff PE, Flavin S, Gordon R et al	2018	No	Yes	Not population of interest
Towards precision medicine: Accurate predictive modeling of infectious complications in combat casualties	English	Dente CJ, Bradley M, Schobel S et al	2017	No	Yes	Not population of interest
Transfusion Associated Circulatory Overload	English	Fusaro MV, Netzer G	2017	No	Yes	Not population of interest
Transfusions de concentrés plaquettaires aux soins intensifs pédiatriques: épidémiologie, indications, effets bénéfiques et adverses potentiels	English	Du Pont-Thibodeau G	2016	No	Yes	Not population of interest
Traumatic hemothorax blood contains elevated levels of microparticles that are prothrombotic but inhibit platelet aggregation	English	Mitchell TA, Herzig MC, Fedyk CG et al	2017	No	Yes	Not population of interest
Trial of Dexamethasone for Dyspnea in Cancer Patients	English	Hui D	2018	No	Yes	Not population of interest
Ulinastatin did not reduce mortality in elderly multiple organ failure patients: a retrospective observational study in a single center ICU	English	Uchida M, Abe T, Ono K et al	2017	No	Yes	Not population of interest
Unsupervised gene expression analyses identify IPF-severity correlated signatures, associated genes and biomarkers	English	Wang Y, Yella J, Chen J et al	2017	No	Yes	Not population of interest
Ureaplasma-associated prenatal, perinatal, and neonatal morbidities	English	Silwedel C, Speer cP, Glaser K	2017	No	Yes	Not population of interest
Urinary Tract Infection and Asymptomatic Bacteriuria in Older Adults	English	Cortes-Penfield NW, Trautner BW, Jump RLP	2017	No	Yes	Not population of interest
Use of Bedside Ultrasonography on the Incidence of Acute Renal Failure in High-risk Surgical Patients	English	Nobre VA	2018	No	Yes	Not population of interest
Use of fresh frozen plasma at hospital Selayang: A retrospective study	English	Ridzuan DMB	2017	No	Yes	Not population of interest
Use of Management Pathways or Algorithms in children with chronic cough	English	Chang AB, Oppenheimer JJ, Weinberger MM et al	2017	No	Yes	Not population of interest
Use of saline as a placebo in intra-articular injections in osteoarthritis: potential contributions to nociceptive pain relief	English	Bar-Or D, Rael LT, Brody EN	2017	No	Yes	Not population of interest
Vaccines for Neisseria gonorrhoeae	English	Devi SJN	2018	No	Yes	Not population of interest
Validation of the Respiratory Function of PulmonaryTransplants to Anticipate Unplanned Hospitalizations	English	Pison C, Borel J-C, Labarere J	2018	No	Yes	Not population of interest
vancomycin Prophylaxis (van Ppx) for Intra-aortic Balloon Pump (iabp)	English	Nigo M, Ostrosky-Zeichner L, Zeluff BJ et al	2017	No	Yes	Not population of interest
Variable effectiveness of stepwise implementation of nudge-type interventions to improve provider compliance with intraoperative low tidal volume ventilation	English	O-Reilly-Shah VN, Easton GS, Jabaley CS, et al	2017	No	Yes	Not population of interest
Vascular Endothelial Dysfunction during Cardiac Surgery: On-Pump versus Off-Pump Coronary Surgery	English	Brettner F, Chappell D, Schwartz L et al	2017	No	Yes	Not population of interest
Vasopressors: Do they have any role in hemorrhagic shock?	English	Gupta B, Garg N, Ramachandran R	2017	No	Yes	Not population of interest
Ventilation modalities in infants with congenital diaphragmatic hernia	English	Morini F, Capolupo I, Weteringen W et al	2017	No	Yes	Not population of interest
Ventilator Management and Respiratory Care after Cardiac Arrest: Oxygenation, Ventilation, Infection, and Injury	English	Johnson NJ, Carlbom DJ, Gaieski DF	2017	No	Yes	Not population of interest
Vitamin D over the first decade and susceptibility to childhood allergy and asthma	English	Hollams EM, Teo SM, Kusel M et al	2017	No	Yes	Not population of interest
Vitamin E status and associations in maternal-infant Dyads in the Midwestern United States	English	Hanson C, Lyden E, Furtado J et al	2018	No	Yes	Not population of interest
World Journal of Pharmaceutical and Life Sciences	English	Oriaifo N, Oriaifo SE, Iruolagbe C, Egbeifo J	2017	No	Yes	Not population of interest
Yeast-derived β-1, 3/1, 6 glucan, upper respiratory tract infection and innate immunity in older adults	English	Fuller R, Moore MV, Lewith G et al	2017	No	Yes	Not population of interest
"Real-life" report on the management of chronic graft-versus-host disease: a survey conducted on behalf of GITMO (gruppo italiano trapianto midollo osseo)	English	Giaccone L, Mancini G, Mordini N et al	2016	No	Yes	Not population of interest
(1)H NMR spectroscopy in the diagnosis of Pseudomonas aeruginosa-induced urinary tract infection	English	Gupta A, Dwivedi M, Nagana Gowda GA et al	2005	No	Yes	Not population of interest
[18F]fluorodeoxyglucose positron emission tomography for lung antiinflammatory response evaluation	English	Chen DL, Bedient TJ, Kozlowski J et al	2009	No	Yes	Not population of interest
[Clinical effect of chaipo granule combined with routine treatment on refractory asthma].	English	Wei C, Wen M, Yu N	2011	No	Yes	Not population of interest
[Clinical effects of budesonide/formoterol combination drug in elder patients with asthma compared with budesonide plus tulobuterol patch combination treatment].	English	Onari Y, Haruta Y, Mukaida K et al	2012	No	Yes	Not population of interest
[Effect of Penehyclidine hydrochloride in systemic inflammatory response syndrome caused by cardiopulmonary bypass].	English	Shu L-J, Wei X-C	2012	No	Yes	Not population of interest
[Effectiveness of methylprednisolone in treatment of children with refractory Mycoplasma pneumoniae pneumonia and its relationship with bronchoalveolar lavage cytokine levels].	English	Lan Y, Yang D, Chen Z et al	2015	No	Yes	Not population of interest
-509C>T polymorphism in the TGF-beta1 gene promoter, impact on the hepatocellular carcinoma risk in Chinese patients with chronic hepatitis B virus infection	English	Qi P, Chen YM, Wang H, Fang M, Ji Q, Zhao YP, Sun XJ, Liu Y, Gao CF.	2009	No	Yes	Not population of interest
8-Isoprostane as a biomarker of oxidative stress in interstitial lung diseases	English	Montuschi P, Ciabattoni G, Paredi P, Pantelidis P, du Bois RM, Kharitonov SA, Barnes PJ	1998	No	Yes	Not population of interest
8-Isoprostane in exhaled breath condensate and exercise-induced bronchoconstriction in asthmatic children and adolescents	English	Barreto M, Villa MP, Olita C et al	2009	No	Yes	Not population of interest
8-Isoprostane in nasally exhaled breath condensate in different pediatric lung diseases	English	Latzin P, Beck-Ripp J, Hartl D, Bartenstein A, Noss J, Griese M	2007	No	Yes	Not population of interest
988: M-TYPE CHOLINERGIC RECEPTOR ANTAGONISTS TREATMENT SLOW THE PROGRESSION OF LPS-INDUCED INFLAMMATORY	English	Wang Z	2015	No	Yes	Not population of interest
A 3 week dose escalation, randomized, double-blind, placebo-controlled trial to assess the safety, tolerability, and possible efficacy of 100 mg or 200 mg of once daily inhaled alpha-1 HC in cystic fibrosis (CF).	English	Gaggar A, Chen J, Chmiel JF et al	2016	No	Yes	Not population of interest
A biomarker panel (Bioscore) incorporating monocytic surface and soluble TREM-1 has high discriminative value for ventilator-associated pneumonia: a prospective observational study	English	Grover V, Pantelidis P, Soni N et al	2014	No	Yes	Not population of interest
A comparative, randomized trial of concentration-controlled sirolimus combined with reduced-dose tacrolimus or standard-dose tacrolimus in renal allograft recipients	English	Bechstein WO, Paczek L, Wramner L et al	2013	No	Yes	Not population of interest
A comparison among infusion of lidocaine and dexmedetomidine alone and in combination in subjects undergoing coronary artery bypass graft: a randomized trial.	English	Kim H-J, Kim WH, Kim G et al	2014	No	Yes	Not population of interest
A comparison between two strategies for monitoring hepatic function during antituberculous therapy	English	Singanayagam A, Sridhar S, Dhariwal J et al	2012	No	Yes	Not population of interest
A comparison of serum and sputum inflammatory mediator profiles in patients with asthma and COPD	English	Cao Y, Gong W, Zhang H, Liu B, Li B, Wu X, Duan X, Dong J	2012	No	Yes	Not population of interest
A comparison of the effect of vitamin A on cytokine secretion by mononuclear cells of preterm newborns and adults	English	Bessler H, Wyshelesky G, Osovsky M, Prober V, Sirota L	2007	No	Yes	Not population of interest
A cross sectional analysis of behaviors related to operating gas stoves and pneumonia in US children under the age of 5	English	Coker ES, Smit E, Harding AK et al	2015	No	Yes	Not population of interest
A Dangerous Triad in Ageing and in Chronic Obstructive Pulmonary Disease (COPD) - Reduced Muscle Mass, Impaired Muscle Function and Malnutrition	English	Göteborg University	2010	No	Yes	Not population of interest
A disintegrin and metalloprotease (ADAM) 33 protein in patients with pulmonary sarcoidosis	English	Shaffiq A, Haitchi HM, Pang YY, Alangari AA, Jones MG, Marshall BG, Howarth PH, Davies DE, O'Reilly KM	2013	No	Yes	Not population of interest
A DNA vaccine expressing CFP21 and MPT64 fusion protein enhances BCG-induced protective immunity against Mycobacterium tuberculosis infection in mice	English	Wang C, Chen Z, Fu R et al	2011	No	Yes	Not population of interest
A double blind placebo controlled study to assess the effect of roflumilast in addition to LABA/LAMA/ICS treatment in COPD patients using novel biomarkers .	English	De Backer J, Vos W, Claes R et al	2014	No	Yes	Not population of interest
A Double-Blinded Randomized Trial to Compare the Effectiveness of Minimally Invasive Procedures Using Patient-Reported Outcomes.	English	Bingener J, Skaran P, McConico A et al	2015	No	Yes	Not population of interest
A dual CysLT1/2 antagonist attenuates allergen‐induced airway responses in subjects with mild allergic asthma	English	Gavreau GM, Boulet L-P, FitzGerald JM et al	2016	No	Yes	Not population of interest
A dynamic bronchial airway gene expression signature of chronic obstructive pulmonary disease and lung function impairment	English	Steiling K, van den Berge M, Hijazi K et al	2013	No	Yes	Not population of interest
A Four-Probiotics Regimen Reduces Postoperative Complications After Colorectal Surgery: A Randomized, Double-Blind, Placebo-Controlled Study	English	Kotzampassi K, Stavrou G, Damoraki G et al	2015	No	Yes	Not population of interest
A four-week randomized study of the safety and tolerability of the inhaled PDE4 inhibitor GSK256066 in COPD.	English	Lazaar AL, Mistry S, Barrett C et al	2010	No	Yes	Not population of interest
A functional synonymous coding variant in the IL1RN gene is associated with survival in septic shock	English	Meyer NJ, Ferguson JF, Feng R et al	2014	No	Yes	Not population of interest
A high-selenium lentil dietary intervention in Bangladesh to counteract arsenic toxicity: study protocol for a randomized controlled trial	English	Krohn RM, Raqib R, Akhtar E et al	2016	No	Yes	Not population of interest
A new qualitative interleukin-6 bedside test can predict pneumonia in patients with severe head injury--comparison to the standard Immulite test and a semiquantitative bedside test	English	Schlosser HG, Volk HD, Splettstösser G, Brock M, Woiciechowsky C	2007	No	Yes	Not population of interest
A Novel Drug for Treatment of Necrotizing Soft-Tissue Infections: A Randomized Clinical Trial.	English	Bulger EM, Maier RV, Sperry J et al	2014	No	Yes	Not population of interest
A novel gene expression signature in sputum predicts oral corticosteroid response in asthma	English	Berthon B, Gibson P, Wood L, Macdonald-Wicks L, Baines K	2016	No	Yes	Not population of interest
A novel multiplex quantitative polymerase chain reaction assay for the early prediction of sepsis in critically ill patients presenting signs of shock and organ dysfunction	English	Bauer M, moeller E, Russwurm S, Reinhart K	2008	No	Yes	Not population of interest
A Novel Quantitative Computed Tomographic Analysis Suggests How Sirolimus Stabilizes Progressive Air Trapping in Lymphangioleiomyomatosis	English	Argula RG, Kokosi M, Lo P et al	2015	No	Yes	Not population of interest
A parallel-arm phase I trial of the humanised anti-IGF-1R antibody dalotuzumab in combination with the AKT inhibitor MK-2206, the mTOR inhibitor ridaforolimus, or the NOTCH inhibitor MK-0752, in patients with advanced solid tumours.	English	Brana I, Berger R, Golan T et al	2014	No	Yes	Not population of interest
A phase 1 clinical study of CTX-4430 in cystic fibrosis patients.	English	Springman E, Grosswald R, Philpot E et al	2015	No	Yes	Not population of interest
A phase 2 trial of the GSK-3 inhibitor tideglusib in progressive supranuclear palsy.	English	Tolosa E, Litvan I, Hoglinger GU et al	2014	No	Yes	Not population of interest
A phase 2, fast real-time assessment of combination therapies in immuno-oncology trial in patients with advanced non-small cell lung cancer (FRACTION-lung)	English	Gettinger SN et al	2016	No	Yes	Not population of interest
A phase 2, randomized, placebo-controlled, multiple ascending-dose study of ACE-031 (ActRIIB-IgG1) in Duchenne muscular dystrophy (DMD): Preliminary results.	English	Campbell C, Escolar D, Mah J et a;	2012	No	Yes	Not population of interest
A Phase 2a Study of Benralizumab for Patients with Eosinophilic Asthma in South Korea and Japan	English	Park HS, Kim MK, Imai N, Nakanishi T, Adachi M, Ohta K, Tohda Y; Asian Benralizumab Study Group	2016	No	Yes	Not population of interest
A phase I study of PRM-151 in patients with idiopathic pulmonary fibrosis.	English	Blink B, Burggraaf J, Morrison LD et al	2013	No	Yes	Not population of interest
A phase I trial of ibrutinib plus palbociclib in patients with previously treated mantle cell lymphoma	English	Blum K, Bartlett NL, Park SI et al	2016	No	Yes	Not population of interest
A phase I trial of standard and cyclophosphamide dose-escalated CHOP with granulocyte colony stimulating factor in elderly patients with non-Hodgkin's lymphoma	English	Meyer RM, Gyger M, Langley R, Lespérance B, Caplan SN	1998	No	Yes	Not population of interest
A phase I trial to assess the value of recombinant human granulocyte colony stimulating factor (R-MeTHuG-CSF, filgrastim) in accelerating the dose rate of chemotherapy for intermediate and high-grade non-Hodgkin's lymphoma (NHL). The Central Lymphoma Group	English	Smith GM, Child JA, Cullen MH, Bailey NP, Woodruffe CM, Fletcher J, Earl H, Barnard D	1996	No	Yes	Not population of interest
A phase I clinical study of inhaled nitric oxide in healthy adults	English	Miller C, Miller M, McMullin B, Regev G, Serghides L, Kain K, Road J, Av-Gay Y	2013	No	Yes	Not population of interest
A phase I/II clinical trial of FP-1201 (a novel anti-inflammatory interferon-beta and an inhibitor of vascular leakage) reduces mortality in ALI/ARDs.	English	Bellingan GJ, Makismow M, Howell DCJ et al	2012	No	Yes	Not population of interest
A phase Ib dose-escalation study of the MEK inhibitor trametinib in combination with the PI3K/mTOR inhibitor GSK2126458 in patients with advanced solid tumors	English	Grilley-Olson JE, Bedard PL, Fasolo A et al	2016	No	Yes	Not population of interest
A phase II placebo-controlled study of tralokinumab in moderate-to-severe asthma	English	Piper E, Brightling C, Niven R, Oh C, Faggioni R, Poon K, She D, Kell C, May RD, Geba GP, Molfino NA	2013	No	Yes	Not population of interest
A phase II randomized open-label study of MM-121, a fully human monoclonal antibody targeting ErbB3, in combination with weekly paclitaxel versus weekly paclitaxel in patients with platinum-resistant/refractory ovarian cancers.	English	Liu J, Ray-Coquard IL, Selle F et al	2014	No	Yes	Not population of interest
A phase II randomized placebo-controlled trial of omega-3 fatty acids for the treatment of acute lung injury	English	Stapleton RD, Martin TR, Weiss NS et al	2011	No	Yes	Not population of interest
A phase II randomized, controlled trial of S-adenosylmethionine in reducing serum alpha-fetoprotein in patients with hepatitis C cirrhosis and elevated AFP.	English	Morgan TR, Osann K et al	2015	No	Yes	Not population of interest
A Phase II study to assess safety and efficacy of olesoxime (TRO19622) in 3-25 year old Spinal Muscular Atrophy (SMA) patients.	English	Dessaud E, Andre C, Scherrer B et al	2014	No	Yes	Not population of interest
A pilot study evaluating time to CD4 T-cell count< 350 cells/mm3 after treatment interruption following antiretroviral therapy±interleukin 2: results of ACTG A5102	English	Henry K, Katzenstein D, Cherng DW et al	2006	No	Yes	Not population of interest
A pilot study of abatacept for the treatment of patients with diffuse cutaneous systemic sclerosis	English	Chakravarty EF, Fiorentino D, Bennett M, Chung L	2011	No	Yes	Not population of interest
A pilot study on the safety and efficacy of a novel antioxidant rich formulation in patients with cystic fibrosis	English	Papas KA, Sontag MK, Pardee C, Sokol RJ, Sagel SD, Accurso FJ, Wagener JS	2008	No	Yes	Not population of interest
A placebo-controlled trial of interferon gamma-1b in patients with idiopathic pulmonary fibrosis	English	Raghu G, Brown KK, Bradford WZ et al	2004	No	Yes	Not population of interest
A preliminary study of long-term treatment with interferon gamma-1b and low-dose prednisolone in patients with idiopathic pulmonary fibrosis	English	Ziesche R, Hofbauer E, Wittmann K, Petkov V, Block LH	1999	No	Yes	Not population of interest
A prospective evaluation of C-reactive protein levels and colorectal adenoma development.	English	Gunter MJ, Cross AJ, Huang W-Y et al	2011	No	Yes	Not population of interest
A Prospective, Cohort Study of Hyperpolarized 3He MRI in Chronic Obstructive Pulmonary Disease	English	University of Pennsylvania	2016	No	Yes	Not population of interest
A prospective, randomized controlled trial of valproic acid in ambulant adults with SMA: The valiant trial.	English	Kissel JT, Elsheikh B, Kolb SJ et al	-	No	Yes	Not population of interest
A randomised, parallel group study to evaluate the safety profile of an electronic vapour product over 12 weeks	English	Cravo AS, Bush J, Sharma G et al	2016	No	Yes	Not population of interest
A randomised, placebo-controlled study of the CXCR2 antagonist AZD5069 in bronchiectasis	English	De Soyza A, Pavord I, Elborn JS et al	2015	No	Yes	Not population of interest
A randomised, placebo-controlled, dose-finding study of AZD9668, an oral inhibitor of neutrophil elastase, in patients with chronic obstructive pulmonary disease treated with tiotropium.	English	Vogelmeier C, Aquino TO, O'Brien CD et al	2012	No	Yes	Not population of interest
A randomized clinical trial of ascorbic acid in open abdominal aortic aneurysm repair.	English	Duffy MJ, O'Kane CM, Stevensen M et al	2015	No	Yes	Not population of interest
A randomized controlled study of laquinimod in active lupus nephritis patients in combination with standard of care.	English	Jayne D, Appel G, Chan TM et al	2013	No	Yes	Not population of interest
A randomized controlled trial of peripheral blood mononuclear cell depletion in experimental human lung inflammation.	English	Barr LC, Brittan M, Morris AC et al	2013	No	Yes	Not population of interest
A randomized controlled trial on the effects of goal-directed therapy on the inflammatory response open abdominal aortic aneurysm repair.	English	Funk DJ, HayGlass KT, Koulack J et al	2015	No	Yes	Not population of interest
A randomized controlled trial with an anti-CCL2 (anti-monocyte chemotactic protein 1) monoclonal antibody in patients with rheumatoid arthritis	English	Haringman JJ, Gerlag DM, Smeets TJ et al	2006	No	Yes	Not population of interest
A randomized double blinded placebo control trial of doxycycline as an adjunctive anti-inflammatory agent during CF exacerbation (doxy).	English	Sanchez JL, Lugo-Somolinos A, Almodovar PI et al	2005	No	Yes	Not population of interest
A randomized double-blinded placebo controlled trial of doxycycline as an adjunctive therapy for the treatment of inpatient cystic fibrosis exacerbation.	English	Xu X, Abdalla T, Sabbatini G, Roberts T, Bratcher P, Jackson PL, Blalock JE, Clancy JP, Gaggar A	2014	No	Yes	Not population of interest
A randomized phase 2 trial of gemcitabine/cisplatin with or without cetuximab in patients with advanced urothelial carcinoma	English	Hussain M, Daignault S, Agarwal N et al	2014	No	Yes	Not population of interest
A randomized phase II trial of low-dose aspirin versus placebo in high-risk individuals with CT screen-detected subsolid lungnodules.	English	Guerrieri-Gonzaga A, Veronesi G,Paolo Di Fiore P et al	2013	No	Yes	Not population of interest
A randomized placebo-controlled study on high-dose oral algal docosahexaenoic acid supplementation in children with cystic fibrosis.	English	Alicandro G, Gagliardini R, Santini B et al	2013	No	Yes	Not population of interest
A randomized placebo-controlled study on high-dose oral algal docosahexaenoic acid supplementation in children with cystic fibrosis.	English	Alicandro G, Faelli N, Gagliardini R et al	2013	No	Yes	Not population of interest
A randomized trial of recombinant human granulocyte-macrophage colony stimulating factor for patients with acute lung injury	English	Paine R 3rd, Standiford TJ, Dechert RE et al	2012	No	Yes	Not population of interest
A randomized trial of the efficacy and safety of quilizumab in adults with inadequately controlled allergic asthma	English	Harris JM, Maciuca R, Bradley MS et al	2016	No	Yes	Not population of interest
A randomized clinical trial of ascorbic acid in open abdominal aortic aneurysm repair	English	Duffy MJ, O'Kane CM, Stevensen M et al	2015	No	Yes	Not population of interest
A randomized clinical trial of hydroxymethylglutaryl- coenzyme a reductase inhibition for acute lung injury (The HARP Study)	English	Craig TR, Duffy MJ, Shyamsundar M et ela	2011	No	Yes	Not population of interest
A randomized, controlled, phase 2 study of AMG 317, an IL-4Rα antagonist, in patients with asthma	English	Corren J, Busse W, Meltzer EO et al	2010	No	Yes	Not population of interest
A randomized, crossover, head-to-head comparison of eicosapentaenoic acid and docosahexaenoic acid supplementation to reduce inflammation markers in men and women: the Comparing EPA to DHA (ComparED) Study	English	Allaire J, Couture P, Leclerc M et al	2016	No	Yes	Not population of interest
A randomized, double-blind, multicenter, placebo-controlled study to evaluate the efficacy and safety of oral salmon calcitonin in the treatment of osteoporosis in postmenopausal women taking calcium and vitamin D	English	Henriksen K, Byrjalsen I, Andersen JR et al	2016	No	Yes	Not population of interest
A randomized, double-blind, placebo-controlled of vitamin D3 for Irish children with asthma	English	Kerley C, Hutchinson K, Greally P et al	2015	No	Yes	Not population of interest
A randomized, double-blind, placebo-controlled, multicenter study of RHFGF18 administered intraarticularly using single or multiple ascending doses in patients with primary knee osteoarthritis (OA), scheduled for total knee replacement.	English	Dahlberg LE, Flechsenhar K, Dreher D et al	2011	No	Yes	Not population of interest
A randomized, phase 2 trial of Docetaxel with or without PX-866, an irreversible oral phosphatidylinositol 3-kinase inhibitor, in patients with relapsed or metastatic non-small-cell lung cancer.	English	Levy B, Spira A, Becker D et al	2014	No	Yes	Not population of interest
A randomized, placebo-controlled trial of complement inhibition in ischemia-reperfusion injury after lung transplantation in human beings	English	Keshavjee S, Davis RD, Zamora MR et al	2005	No	Yes	Not population of interest
A reappraisal of hepatic siderosis in patients with end-stage cirrhosis: practical implications for the diagnosis of hemochromatosis	English	Deugnier Y, Turlin B, le Quilleuc D et al	1997	No	Yes	Not population of interest
A single nasal allergen challenge increases induced sputum inflammatory markers in non-asthmatic subjects with seasonal allergic rhinitis: correlation with plasma interleukin-5	English	Beeh KM, Beier J, Kornmann O, Meier C, Taeumer T, Buhl R	2003	No	Yes	Not population of interest
A Study to Obtain Normal Values of Inflammatory Variables From Healthy Subjects	English	Van den Berge M	2015	No	Yes	Not population of interest
A synthetic anti‐inflammatory sterol improves insulin sensitivity in insulin‐resistant obese impaired glucose tolerance subjects	English	Reading CL, Stickney DR, Flores-Riveros J et al	2013	No	Yes	Not population of interest
A Two-Part Multicenter Prospective Longitudinal Study of CFTR-dependent Disease Profiling in Cystic Fibrosis (PROSPECT)	English	Rowe SM	2017	No	Yes	Not population of interest
A unique protein profile of peripheral neutrophils from COPD patients does not reflect cytokine-induced protein profiles of neutrophils in vitro	English	Langereis JD, Schweizer RC, Lammers JW, Koenderman L, Ulfman LH	2011	No	Yes	Not population of interest
A comparative study between conventional and antimicrobial-filled central venous catheters	English	Macedo SK, Filho JL, Castro de Lima G et al	2008	No	Yes	Not population of interest
A comparative study of bronchoscopic microsample probe versus bronchoalveolar lavage in patients with burns-related inhalational injury, acute lung injury and chronic stable lung disease	English	Singh S, Grover V, Christie L, Charles P, Kelleher P, Shah PL	2015	No	Yes	Not population of interest
Abdominal and general adiposity and level of asthma control in adults with uncontrolled asthma	English	Lv N, Xiao L, Camargo CA et al	2014	No	Yes	Not population of interest
ABNORMALITIES AFTER NON-TRAUMATIC INTRACRANIAL HEMORRHAGE	English	Junttila E	2012	No	Yes	Not population of interest
Absorptive clearance of DTPA as an aerosol-based biomarker in the cystic fibrosis airway	English	Corcoran TE, Thomas KM, Myerburg MM et al	2010	No	Yes	Not population of interest
Accelerated failure time model for case-cohort design with longitudinal covariates subject to measurement error and detection limits.	English	Dong X, Kong L, Wahed AS	2015	No	Yes	Not population of interest
accplsccm consensus conference	English	Bone RC, Balk RA, cerra FB et al	1992	No	Yes	Not population of interest
Accuracy of leptin serum level in diagnosing ventilator-associated pneumonia: a case-control study	English	Parmentier-Decrucq E, Nseir S, Makris D, Desrousseaux B, Soudan B, Favory R, Mathieu D	2014	No	Yes	Not population of interest
ACE and sIL-2R correlate with lung function improvement in sarcoidosis during methotrexate therapy	English	Vorselaars AD, van Moorsel CH, Zanen P et al	2015	No	Yes	Not population of interest
Activated protein C–protein C inhibitor complex as a prognostic marker in sepsis	English	Heslet L, Hald R, Recke C et al	2008	No	Yes	Not population of interest
Activated T cells and cytokines in bronchoalveolar lavages from patients with various lung diseases associated with eosinophilia	English	Walker C, Bauer W, Braun RK, Menz G, Braun P, Schwarz F, Hansel TT, Villiger B	1994	No	Yes	Not population of interest
Activation of coagulation and inhibition of fibrinolysis in the lung after inhalation of lipopolysaccharide by healthy volunteers	English	Maris NA, De Vos AF, Bresser P et al	2005	No	Yes	Not population of interest
Activation of eosinophils in the airways of lung transplantation patients	English	Dosanjh AK, Elashoff D, Kawalek A, Moss RB, Esrig S	1997	No	Yes	Not population of interest
Activation of peripheral blood CD8+ T cells in adenovirus infection	English	Matsubara T, Inoue T, Tashiro N et al	2000	No	Yes	Not population of interest
Activation-Associated Accelerated Apoptosis of Memory B Cells in Critically Ill Patients With Sepsis	English	Shankar-Hari M, Fear D, Lavender P et al	2017	No	Yes	Not population of interest
Activity of alemtuzumab in patients with CD52-positive acute leukemia	English	Tibes R, Keating MJ, Ferrajoli A et al	2006	No	Yes	Not population of interest
Activity of interleukin-2 in non-Hodgkin's lymphoma following transplantation of interleukin-2-activated autologous bone marrow or stem cells	English	van Besien K, Margolin K, Champlin R, Forman S	1997	No	Yes	Not population of interest
Acute and short-term effects of secondhand smoke on lung function and cytokine production	English	Flouris AD, Metsios GS, Carrillo AE, Jamurtas AZ, Gourgoulianis K, Kiropoulos T, Tzatzarakis MN, Tsatsakis AM, Koutedakis Y.	2009	No	Yes	Not population of interest
Acute effects of cigarette smoking on inflammation in healthy intermittent smokers	English	van der Vaart H, Postma DS, Timens W, Hylkema MN, Willemse BW, Boezen HM, Vonk JM, de Reus DM, Kauffman HF, ten Hacken NH	2005	No	Yes	Not population of interest
Acute effects of exposure to air contaminants in a sawmill on healthy volunteers	English	Dahlqvist M, Palmberg L, Malmberg P, Sundblad BM, Ulfvarson U, Zhiping W	1996	No	Yes	Not population of interest
Acute exercise is associated with reduced exhaled nitric oxide in physically inactive adults with asthma	English	Scott HA, Latham JR, Callister R et al	2015	No	Yes	Not population of interest
Acute Neonatal Respiratory Failure	English	Bohn D, Dargaville PA, Davis PG et al	2014	No	Yes	Not population of interest
Acute respiratory distress syndrome in disseminated tuberculosis: an uncommon association	English	Sharma S, Nahar U, Das A et al	2016	No	Yes	Not population of interest
Acute Respiratory Distress Syndrome Secondary to Influenza A(H1N1)pdm09: Clinical Characteristics and Mortality Predictors	English	Hernández-Cárdenas CM, Serna-Secundino H, García-olazarán JG et al	2016	No	Yes	Not population of interest
Acute respiratory distress syndrome subphenotypes respond differently to randomized fluid management strategy	English	Famous KR, Delucchi K, Ware LB et al	2016	No	Yes	Not population of interest
Acute lung injury in children: importance of host factors	English	Bruijn M, Bem RA, Bos AP, van Woensel JB	2010	No	Yes	Not population of interest
Adapting global influenza management strategies to address emerging viruses	English	Noah DL, Noah JW	2013	No	Yes	Not population of interest
Addition of fexofenadine to inhaled corticosteroid therapy to reduce inflammatory biomarkers in atopic asthma	English	Fardon TC, Lee DKC, Hodge MR et al	2005	No	Yes	Not population of interest
Add-on effects of suplatast tosilate in bronchial asthma patients treated with inhaled corticosteroids	English	Sano T, Nakamura Y, Yanagawa H et al	2003	No	Yes	Not population of interest
Adipokine CTRP-5 as a Potential Novel Inflammatory Biomarker in Chronic Obstructive Pulmonary Disease	English	Li D, Wu Y, Tian P, Zhang X, Wang H, Wang T, Ying B, Wang L, Shen Y, Wen F	2015	No	Yes	Not population of interest
Adipokines and cysteinyl leukotrienes in the pathogenesis of asthma	English	Coffey MJ, Torretti B, Mancuso P	2015	No	Yes	Not population of interest
Adjuvant Lapatinib and Trastuzumab for Early Human Epidermal Growth Factor Receptor 2-Positive Breast Cancer: results From the Randomized Phase III Adjuvant Lapatinib and/or Trastuzumab Treatment Optimization Trial	English	Piccart-Gebhart M, Holmes E, Baselga J et al	2016	No	Yes	Not population of interest
Adjuvant weekly docetaxel for patients with high risk prostate cancer after radical prostatectomy: a multi-institutional pilot study	English	Kibe AS, Rosenbaum E, Kattan MW et al	2007	No	Yes	Not population of interest
Advanced glycation end products in the skin are enhanced in COPD	English	Hoonhorst SJ, Lo Tam Loi AT, Hartman JE et al	2014	No	Yes	Not population of interest
Advanced glycation endproducts and their receptor in different body compartments in COPD	English	Hoonhorst SJ, LO Tam Loi AT, Pouwels SD et al	2016	No	Yes	Not population of interest
Adverse events and efficacy of TNF-alpha blockade with infliximab in patients with systemic lupus erythematosus: long-term follow-up of 13 patients	English	Aringer M, Houssiau F, Gordon C, Graninger WB, Voll RE, Rath E, Steiner G, Smolen JS	2009	No	Yes	Not population of interest
Aerosolized antibiotics in mechanically ventilated patients: delivery and response	English	Palmer LB, Smaldone GC, Simon S et al	1998	No	Yes	Not population of interest
Aerosolized ceftazidime for prevention of ventilator-associated pneumonia and drug effects on the proinflammatory response in critically ill trauma patients	English	Wood GC, Boucher BA, Croce MA, Hanes SD, Herring VL, Fabian TC	2002	No	Yes	Not population of interest
Afatinib alone or afatinib plus vinorelbine versus investigator's choice of treatment for HER2-positive breast cancer with progressive brain metastases after trastuzumab, lapatinib, or both (LUX-Breast 3): a randomised, open-label, multicentre, phase 2 trial.	English	Cortes J, Dieras V, Ro J et al	2015	No	Yes	Not population of interest
African Annals of Thoracic and Cardio-Vascular Surgery Annales Africaines de Chirurgie Thoracique et Cardio-Vasculaire	English	-	-	No	Yes	Not population of interest
Age and testosterone mediate influenza pathogenesis in male mice	English	Vom Steeg LG, Vermillion MS, Hall OJ et al	2016	No	Yes	Not population of interest
Age of asthma onset and vulnerability to ambient air pollution: an observational population-based study of adults from Southern Taiwan	English	Wu T-J, Wu C-F, Chen B-Y et al	2016	No	Yes	Not population of interest
Aging and airway inflammation	English	Carpagnano GE, Turchiarelli V, Spanevello A, Palladino GP, Barbaro MP	2013	No	Yes	Not population of interest
Airflow Obstruction and Biomarkers of Airway Inflammation During and Following Acute Exacerbations of Childhood Asthma	English	Seattle Children's Hospital	2010	No	Yes	Not population of interest
Airway carcinoembryonic antigen concentrations in patients with central lung cancer or chronic bronchitis	English	Wesselius LJ, Dark DS, Papasian CJ	1990	No	Yes	Not population of interest
Airway CD8+ T Cells Are Associated with Lung Injury during Infant Viral Respiratory Tract Infection	English	Connors TJ, Ravindranath TM, Bickham KL et al	2015	No	Yes	Not population of interest
Airway immunopathology of asthma with exercise-induced bronchoconstriction	English	Hallstrand TS, Moody MW, Aitken ML, Henderson WR Jr	2005	No	Yes	Not population of interest
Airway inflammation and mannitol challenge test in COPD	English	de Nijs SB, Fens N, Lutter R, Dijkers E, Krouwels FH, Smids-Dierdorp BS, van Steenwijk RP, Sterk PJ	2011	No	Yes	Not population of interest
Airway Inflammation and Remodeling in Asthma and COPD.	English	Medical University of Warsaw	2016	No	Yes	Not population of interest
Airway inflammation following exposure to diesel exhaust: a study of time kinetics using induced sputum	English	Nordenhäll C, Pourazar J, Blomberg A, Levin JO, Sandström T, Adelroth E	2000	No	Yes	Not population of interest
Airway inflammation in mild cystic fibrosis	English	Eckrich J, Zissler UM, Serve F et al	2017	No	Yes	Not population of interest
Airway inflammation in smokers and nonsmokers with varying responsiveness to ozone	English	Torres A, Utell MJ, Morow PE, Voter KZ, Whitin JC, Cox C, Looney RJ, Speers DM, Tsai Y, Frampton MW	1997	No	Yes	Not population of interest
Airway Macrophages and Sputum Milieu in Adult Subjects With Airflow Obstruction	English	University of Nebraska	2009	No	Yes	Not population of interest
Airway responses of healthy farmers and nonfarmers to exposure in a swine confinement building	English	Palmberg L, Larssson BM, Malmberg P, Larsson K	2002	No	Yes	Not population of interest
Airway Smooth Muscle and Asthma Severity	English	Chung F	2015	No	Yes	Not population of interest
Akershus Cardiac Examination (ACE) 1950 Study	English	Vestre Viken Hospital Trust	2015	No	Yes	Not population of interest
AKR1B10 in usual interstitial pneumonia: expression in squamous metaplasia in association with smoking and lung cancer	English	Li CP, Goto A, Watanabe A et al	2008	No	Yes	Not population of interest
Aldehydes (nonanal and hexanal) in rat and human bronchoalveolar lavage fluid after ozone exposure	English	Frampton MW, Pryor WA, Cueto R, Cox C, Morrow PE, Utell MJ	1999	No	Yes	Not population of interest
All-Cause Mortality in Patients with Type 2 Diabetes in Association with Achieved Hemoglobin A 1c, Systolic Blood Pressure, and Low-Density Lipoprotein	English	Chiang HH, Tseng F, Wang C et al	2014	No	Yes	Not population of interest
Alleles carried at positions -819 and -592 of the IL10 promoter affect transcription following stimulation of peripheral blood cells with Streptococcus pneumoniae	English	Temple SE, Lim E, Cheong KY, Almeida CA, Price P, Ardlie KG, Waterer GW	2003	No	Yes	Not population of interest
Allergen-specific IgE as a biomarker of exposure plus sensitization in inner-city adolescents with asthma	English	Matsui EC, Sampson HA, Bahnson HT et al	2010	No	Yes	Not population of interest
alpha1-Antitrypsin inhalation reduces airway inflammation in cystic fibrosis patients	English	Griese M1, Latzin P, Kappler M, Weckerle K, Heinzlmaier T, Bernhardt T, Hartl D.	2007	No	Yes	Not population of interest
Alteplase versus tenecteplase for thrombolysis after ischaemic stroke (ATTEST): a phase 2, randomised, open-label, blinded endpoint study.	English	Huang X, Cheripelli BK, Lloyd SM et al	2015	No	Yes	Not population of interest
Altered cytokine regulation in the lungs of cigarette smokers	English	McCrea KA, Ensor JE, Nall K, Bleecker ER, Hasday JD	1994	No	Yes	Not population of interest
Alveolar interleukin-10 regulates neutrophil apoptosis in severely traumatized patients	English	Turina M, Hoth JJ, Turpen RM et al	2007	No	Yes	Not population of interest
Alveolar neopterin, procalcitonin, and IL-6 in relation to serum levels and severity of lung injury in ARDS	English	Lederer W, Stichlberger M, Hausdorfer J, Fuchs D, Mutz NJ, Wiedermann FJ	2013	No	Yes	Not population of interest
Alveolar neutrophil functions and cytokine levels in patients with the adult respiratory distress syndrome during nitric oxide inhalation	English	Chollet-Martin S, Gatecel C, Kermarrec N, Gougerot-Pocidalo MA, Payen DM	1996	No	Yes	Not population of interest
Alveolar nitric oxide in adults with asthma: evidence of distal lung inflammation in refractory asthma	English	Berry M, Hargadon B, Morgan A et al	2005	No	Yes	Not population of interest
An anti-inflammatory sterol decreases obesity-related inflammation-induced insulin resistance and metabolic dysregulation	English	Reading CL, Flores-Riveros J, Stickney DR, Frincke JM	2013	No	Yes	Not population of interest
An indoor air filtration study in homes of elderly: Cardiovascular and respiratory effects of exposure to particulate matter.	English	Karottki DG, Spilak M, Frederiksen M et al	2013	No	Yes	Not population of interest
An inhaled steroid improves markers of airway inflammation in patients with mild asthma	English	Jatakanon A, Lim S, Chung KF, Barnes PJ	1998	No	Yes	Not population of interest
An open-label trial of rituximab therapy in pulmonary alveolar proteinosis	English	Kavuru MS, Malur A, Marshall I, Barna BP, Meziane M, Huizar I, Dalrymple H, Karnekar R, Thomassen MJ	2013	No	Yes	Not population of interest
An oral inhibitor of p38 MAP kinase reduces plasma fibrinogen in patients with chronic obstructive pulmonary disease	English	Lomas DA, Lipson DA, Miller BE et al	2013	No	Yes	Not population of interest
Anaerobic metabolism associated with traumatic hemorrhagic shock monitored by microdialysis of muscle tissue is dependent on the levels of hemoglobin and central venous oxygen saturation: a prospective, observational study	English	Bursa F, Pleva L	2014	No	Yes	Not population of interest
Analgesia in patients undergoing thoracotomy: epidural versus paravertebral technique. A randomized, double-blind, prospective study.	English	Raveglia F, Rizzi A, Leporati A et al	2014	No	Yes	Not population of interest
Analysis of Blood-based Biomarkers of Asthma	English	Fahy JV	2011	No	Yes	Not population of interest
Analysis of chronic obstructive pulmonary disease exacerbations with the triple therapy compared with dual treatment: Is it better treatment tool for patients with severe disease?.	English	Sadigov AS, Bagirov R, Abbasov C	2014	No	Yes	Not population of interest
Analysis of interleukin-6 and interleukin-8 in lung transplantation: correlation with nitric oxide administration	English	Moreno I, Mir A, Vicente R, Pajares A, Ramos F, Vicente JL, Barbera M	2008	No	Yes	Not population of interest
Analysis of leucocyte antibodies, cytokines, lysophospholipids and cell microparticles in blood components implicated in post-transfusion reactions with dyspnoea	English	Maślanka K, Uhrynowska M, Łopacz P et al	2015	No	Yes	Not population of interest
Anastrozole in pulmonary arterial hypertension: a randomized, double-blind, placebo-controlled trial	English	Kawut SM, Archer-Chicko CL, DeMichele A et al	2017	No	Yes	Not population of interest
Anesthetic-induced improvement of the inflammatory response to one-lung ventilation	English	De Conno E, Steurer MP, Wittlinger M, Zalunardo MP, Weder W, Schneiter D, Schimmer RC, Klaghofer R, Neff TA, Schmid ER, Spahn DR, Z'graggen BR, Urner M, Beck-Schimmer B	2009	No	Yes	Not population of interest
Angiogenic cytokines in patients with idiopathic interstitial pneumonia	English	Simler NR1, Brenchley PE, Horrocks AW, Greaves SM, Hasleton PS, Egan JJ.	2004	No	Yes	Not population of interest
Antibody response is reduced following vaccination with 7-valent conjugate pneumococcal vaccine in adult methotrexate-treated patients with established arthritis, but not those treated with tumor necrosis factor inhibitors	English	Kapetanovic MC, Roseman C, Jönsson G, Truedsson L, Saxne T, Geborek P	2011	No	Yes	Not population of interest
Anticoagulant therapy for idiopathic pulmonary fibrosis	English	Kubo H, Nakayama K, Yanai M et al	2005	No	Yes	Not population of interest
Anti-inflammatory and immunomodulating effects of clarithromycin in patients with cystic fibrosis lung disease	English	Pukhalsky AL, Shmarina GV, Ivanovich Kapranov N et al	2004	No	Yes	Not population of interest
Anti-inflammatory deficiencies in neutrophilic asthma: reduced galectin-3 and IL-1RA/IL-1β	English	Gao P, Gibson PG, Baines KJ et al	2015	No	Yes	Not population of interest
Antiinflammatory effect of heparin-coated circuits with leukocyte-depleting filters in coronary bypass surgery	English	Hamada Y, Kawachi K, Nakata T et al	2002	No	Yes	Not population of interest
Anti-inflammatory effect of high-dose insulin treatment after urgent coronary revascularization surgery	English	koskenkari JK, Kaukoranta PK, Rimpilainen J et al	2006	No	Yes	Not population of interest
Antiinflammatory effect of sevoflurane in open lung surgery with one-lung ventilation	English	Potočnik I, Novak-Janković V, Šostarič M et al	2014	No	Yes	Not population of interest
Anti-inflammatory effects of budesonide in human fetal lung	English	Barrette AM, Roberts JK, Chapin C et al	2016	No	Yes	Not population of interest
Antiinflammatory effects of salmeterol after inhalation of lipopolysaccharide by healthy volunteers	English	Maris NA, De Vos AF, Dessing MC et al	2005	No	Yes	Not population of interest
Anti-inflammatory effects of salmeterol/fluticasone propionate 50/250 mcg combination therapy in Japanese patients with chronic obstructive pulmonary disease	English	Asai K, Kobayashi A, Makihara Y et al	2015	No	Yes	Not population of interest
Antiinflammatory effects of the phosphodiesterase-4 inhibitor cilomilast (Ariflo) in chronic obstructive pulmonary disease	English	Gamble E, Grootendorst DC, Brightling CE et al	2003	No	Yes	Not population of interest
Anti-inflammatory nutritional support enhances exercise performance and QOL in patients with stable COPD.	English	Sugawara K, Shioya T, Satake M et al	2011	No	Yes	Not population of interest
Anti-Inflammatory pulmonary therapy of CF patients with amitriptyline and placebo -A randomised, double-Blind, placebocontrolled phase IIB multicenter, cohortstudy.	English	Riethmueller J, Gulbins E, Adams C, Engel C, Mainz JG, Nahrlich L, et al	2011	No	Yes	Not population of interest
Anti-oxidized macrophage migration inhibitory factor (oxMIF) antibody imalumab (BAX69) in advanced solid tumors: final results of first-in-human phase 1 study	English	Mahalingam D, Patel MR, Sachdev JC et al	2016	No	Yes	Not population of interest
Anti-PcrV antibody in cystic fibrosis: a novel approach targeting Pseudomonas aeruginosa airway infection.	English	Milla C, Chmiel JF, Accurso FJ et al	2014	No	Yes	Not population of interest
Anti-tumor activity of PEGylated human IL-10 (AM0010) in patients with advanced solid tumors	English	Papadopoulos KP, Haing A, Infante JR et al	2016	No	Yes	Not population of interest
Anti-tumor activity of PEGylated human IL-10 (AM0010) in renal cancer alone and in combination with anti-PD1	English	Naing A, Papadopoulos KP, Autio KA et al	2016	No	Yes	Not population of interest
Application of Chemical Sensors for Diagnosis of Inflammatory Bowel Diseases and Irritable Bowel Syndrome by Respiratory Samples	English	Rambam Health Care Campus	2010	No	Yes	Not population of interest
Application of continuous veno-venous hemofiltration in patients with acute respiratory distress syndrome	English	Jin ZC, Yu ZX, Ji MS, Zhou H	2008	No	Yes	Not population of interest
Aprotinin reduces interleukin-8 production and lung neutrophil accumulation after cardiopulmonary bypass	English	Hill GE, Pohorecki R, Alonso A, Rennard SI, Robbins RA	1996	No	Yes	Not population of interest
Arsenic trioxide during consolidation for patients with previously untreated low/intermediate risk acute promyelocytic leukaemia may eliminate the need for maintenance therapy	English	Coutre SE, Othus M, Powell B et al	2014	No	Yes	Not population of interest
Asbestos exposure, pleural mesothelioma, and serum osteopontin levels	English	Pass HI, Lott D, Lonardo F, Harbut M, Liu Z, Tang N, Carbone M, Webb C, Wali A	2005	No	Yes	Not population of interest
ASH evidence-based guidelines: is the IgG-specific anti-PF4/heparin ELISA superior to the polyspecific ELISA in the laboratory diagnosis of HIT?	English	Cuker A, Ortel TL	2009	No	Yes	Not population of interest
Aspirin reduces lipopolysaccharide-induced pulmonary inflammation in human models of ARDS	English	Hamid U, Krasnodembskaya A, Fitzgerald M et al	2017	No	Yes	Not population of interest
Aspirin reduces pulmonary inflammation in an inhaled lipopolysaccharide model of acute respiratory distress syndrome (ARDS) in healthy volunteers and in a human ex vivo lung perfusion model of ARDS.	English	Hamid UIHI, Conlon JC, Spence SP et al	2014	No	Yes	Not population of interest
Assessing biomarkers in a real-world severe asthma study (ARIETTA)	English	Buhl R, Korn S, Menzies-Gow A et al	2016	No	Yes	Not population of interest
ASSESSING RESUSCITATION RESPONSES IN PREMATURELY BORN INFANTS	English	Murphy VN	2016	No	Yes	Not population of interest
Assessing risk and preventive factors for respiratory illness in children and adolescents: breastfeeding, prenatal and postnatal stressors in two population-based	English	Bandoli GE	2015	No	Yes	Not population of interest
Assessing the safety and efficacy of ruxolitinib in a multicenter, open-label study in Japanese patients with myelofibrosis	English	Komatsu N, Kirito K, Shimoda K et al	2017	No	Yes	Not population of interest
Assessment and management of connective tissue disease-associated interstitial lung disease	English	Fischer A, Chartrand S	2015	No	Yes	Not population of interest
Assessment of airway inflammation using sputum, BAL, and endobronchial biopsies in current and ex-smokers with established COPD	English	wen Y, Reid DW, Zhang D.	2010	No	Yes	Not population of interest
Assessment of hazardous dust exposure by BAL and induced sputum	English	Fireman E, Greif J, Schwarz Y et al	1999	No	Yes	Not population of interest
Assessment of inhaled BDP-dose dependency of exhaled nitric oxide and local and serum eosinophilic markers in steroids-naive nonatopic asthmatics	English	Negro RD, Micheletto C, Tognella S et al	2003	No	Yes	Not population of interest
Assessment of prognostic and predictive properties of blood biomarkers in pivotal clinical studies of Pirfenidone'	English	Genentech NM, Cabanski CR, Depianto DJ et al	2016	No	Yes	Not population of interest
Assessment of Severity and Prognosis in Elderly Patients With COPD and Complex Chronic Comorbidities	English	Fabbri LM	2013	No	Yes	Not population of interest
Assessment of the capacity of vehicle cabin air inlet filters to reduce diesel exhaust-induced symptoms in human volunteers	English	Muala A, Sehlstedt M, Bion A, Osterlund C, Bosson JA, Behndig AF, Pourazar J, Bucht A, Boman C, Mudway IS, Langrish JP, Couderc S, Blomberg A, Sandström T	2014	No	Yes	Not population of interest
Assessment of the quantity of microorganisms associated with bronchiectasis in saliva, sputum and nasal lavage after periodontal treatment: a study protocol of a randomised controlled trial	English	Pinto EH, Longo PL, Batista de Camargo CC et al	2015	No	Yes	Not population of interest
Association Between Abdominal Body Composition, Inflammation, and Risk for Cardiovascular Disease (The MESA ABD Study)	English	National Heart, Lung, and Blood Institute (NHLBI)	2016	No	Yes	Not population of interest
Association between acute gastrointestinal injury and biomarkers of intestinal barrier function in critically ill patients	English	Beniam Ghebremedhin2 and	2017	No	Yes	Not population of interest
Association between ADAM33 polymorphisms and susceptibility with adult and childhood asthma among Jordanians	English	Zihlif M, Zihlif N, Obeidat NM, Mahafza T, Froukh T, Ghanim MT, Al-Akhras FM, Naffa R	2014	No	Yes	Not population of interest
Association between airway bacterial load and markers of airway inflammation in patients with stable chronic bronchitis	English	Hill AT, Campbell EJ, Hill SL, Bayley DL, Stockley RA	2000	No	Yes	Not population of interest
Association between airway hyperreactivity and bronchial macrophage dysfunction in individuals with mild asthma	English	Alexis NE, Soukup J, Nierkens S, Becker S	2001	No	Yes	Not population of interest
Association between early airway damage-associated molecular patterns and subsequent bacterial infection in patients with inhalational and burn injury	English	Maile R, Jones R, Pan Y et al	2015	No	Yes	Not population of interest
Association between Indoor PM10, PM2. 5 and NO2 with Airway Inflammation among Preschool Children at Industrial and Sub-Urban Areas	English	Jalaludin J	2014	No	Yes	Not population of interest
Association between inflammatory biomarkers in plasma, radiological severity, and duration of exposure in patients with silicosis	English	Braz NF, Carneiro AP, Amorim MR et al	2014	No	Yes	Not population of interest
Association between intraoperative ventilator settings and plasma levels of soluble receptor for advanced glycation end-products in patients without pre-existing lung injury	English	Jabaudon M, Futier E, Roszyk L et al	2015	No	Yes	Not population of interest
Association between polymorphisms of interleukin-17A and interleukin-17F genes and silicosis susceptibility in Chinese Han people	English	Chen Y, Fan XY, Jin YL et al	2014	No	Yes	Not population of interest
Association between Regular Aspirin Use and Circulating Markers of Inflammation : a Study within the Prostate, Lung , Colorectal, and Ovarian Cancer Screening Trial	English	Kuhs KAL, Hildesheim A, Trabert B et al	2015	No	Yes	Not population of interest
Association between serum angiotensin-converting enzyme 2 level with postoperative morbidity and mortality after major pulmonary resection in non-small cell lung cancer patients	English	Xiaobing Li, Changwei Zhou. Wen Hu	2014	No	Yes	Not population of interest
Association between serum angiotensin-converting enzyme 2 level with postoperative morbidity and mortality after major pulmonary resection in non-small cell lung cancer patients	English	Li X, Zhou C, Hu W	2014	No	Yes	Not population of interest
Association of B-cell activating factor receptor deficiency with the P21R polymorphism and common variable immunodeficiency	English	Germinaro M1, Reynolds P2, Knight V2, Alam R3.	2015	No	Yes	Not population of interest
Association of dopamine-related gene alleles, smoking behavior and decline in FEV1 in subjects with COPD: findings from the lung health study	English	Tashkin DP, Rabinoff M, Noble EP, Ritchie TL, Simmons MS, Connett J	2013	No	Yes	Not population of interest
Association of genes of protease-antiprotease balance pathway to lung function and emphysema subtypes	English	Kukkonen MK, Tiili E, Vehmas T, Oksa P, Piirilä P, Hirvonen A	2013	No	Yes	Not population of interest
Association of IL-1beta and IL-1 receptor antagonist haplotypes with rate of decline in lung function in smokers	English	Joos L, McIntyre L, Ruan J, Connett JE, Anthonisen NR, Weir TD, Paré PD, Sandford AJ	2001	No	Yes	Not population of interest
Association of interleukin 18 gene polymorphism with susceptibility to the development of acute lung injury after cardiopulmonary bypass surgery	English	Chen S,Xu L, Tang J	2010	No	Yes	Not population of interest
Association of interleukin-4 plasma levels with traumatic injury and clinical course	English	DiPiro JT1, Howdieshell TR, Goddard JK, Callaway DB, Hamilton RG, Mansberger AR Jr.	1995	No	Yes	Not population of interest
Association of Mal/TIRAP S180L variant polymorphism with decreased infection risk in patients with advanced HIV-1 infection	English	Papadopoulos AI, Ferwerda B, Antoniadou A et al	2012	No	Yes	Not population of interest
Association of perioperative inflammation and coagulation status with delayed VTE after major surgery.	English	Cheng S, Baird C, Luzier E et al	2013	No	Yes	Not population of interest
Association of plasma sRAGE, but not esRAGE with lung function impairment in COPD	English	Gopal P, Reynaert NL, Scheijen JL, Schalkwijk CG, Franssen FM, Wouters EF, Rutten EP	2014	No	Yes	Not population of interest
Association of pro-inflammatory cytokines , cortisol and depression in patients with chronic obstructive pulmonary disease.	English	Du Y-J, Yang C-J, Li B et al	2014	No	Yes	Not population of interest
Association of type II secretory phospholipase A2 and surfactant protein D with the pulmonary oxygenation potential in patients with septic shock during polymyxin‐B	English	Ishibe Y, Shibata S, Takahashi G et al	2016	No	Yes	Not population of interest
Association of ventilator-associated events with early-identification monitoring	English	Muir SD	2016	No	Yes	Not population of interest
Association of biomarkers of inflammation and cell adhesion with lung function in the elderly: a population-based study.	English	Kuhlmann A, Olafsdottir IS, Lind L et al	2013	No	Yes	Not population of interest
Associations Between Air Pollutants Exposures and Respiratory System Study	English	He B	2016	No	Yes	Not population of interest
Associations between fluctuations in lung function and asthma control in two populations with differing asthma severity	English	Thamrin C, Nydegger R, Stern G, Chanez P, Wenzel SE, Watt RA, FitzPatrick S, Taylor DR, Frey U	2011	No	Yes	Not population of interest
Asthma morbidity among inner-city adolescents receiving guidelines-based therapy: role of predictors in the setting of high adherence	English	Gruchalla RS, Sampson HA, Matsui E et al	2009	No	Yes	Not population of interest
Asthma, airway symptoms and rhinitis in office workers in Malaysia: associations with house dust mite (HDM) allergy, cat allergy and levels of house dust mite	English	Lim FL, Hashim Z, Than LTL et al	2015	No	Yes	Not population of interest
Asthma-COPD overlap. Clinical relevance of genomic signatures of type 2 inflammation in chronic obstructive pulmonary disease	English	Christenson SA, Steiling K, Van den Berge M et al	2014	No	Yes	Not population of interest
Asynchronies during mechanical ventilation are associated with mortality	English	Blanch L, Villagra A, Sales B et al	2015	No	Yes	Not population of interest
Ate-breaking abstract: Attenuation of allergen-induced asthmatic responses by inhaled GATA-3 specific DNAzyme.	English	Garn H, Krug N, Hohlfeld J et al	2014	No	Yes	Not population of interest
Atezolizumab monotherapy vs docetaxel in 2L/3L non-small cell lung cancer: Primary analyses for efficacy, safety and predictive biomarkers from a randomized phase II study (POPLAR).	English	Rittmeyer A, Fenrenbacher L, Spira AI et al	2015	No	Yes	Not population of interest
Atezolizumab versus docetaxel for patients with previously treated non-small-cell lung cancer (POPLAR): a multicentre, open-label, phase 2 randomised controlled trial.	English	Fehrenbacher L, Spira A, Ballinger M et al	2016	No	Yes	Not population of interest
Atomization inhalation of terbutaline and budesonide efficiently improved immunity and lung function of AECOPD patients	English	Xiong G, Xu L, Wei L, Li X	2008	No	Yes	Not population of interest
Automated electronic medical record sepsis detection in the emergency department	English	Nguyen SU, Mwakalindile E, Booth JS et al	2014	No	Yes	Not population of interest
Automation of Septifast® for molecular diagnosis of infection in septic patients	English	Regueiro B, Valera E, Lamas LM et al	2008	No	Yes	Not population of interest
Avelumab for patients with previously treated metastatic or recurrent non-small-cell lung cancer (JAVELIN Solid Tumor): dose-expansion cohort of a multicentre, open-label, phase 1b trial	English	Gulley JL, Rajan A, Spigel DR et al	2017	No	Yes	Not population of interest
AZD9668, a neutrophil elastase inhibitor, plus ongoing budesonide/formoterol in patients with COPD	English	Kuna P, Jenkins M, O'Brien CD, Fahy WA	2012	No	Yes	Not population of interest
Bacterial vaccines in chronic obstructive pulmonary disease: effects on clinical outcomes and cytokine levels	English	Ruso S, Marco FM, Martínez-Carbonell JA, Carratalá JA	2015	No	Yes	Not population of interest
Bactericidal/permeability-increasing protein (rBPI21) in patients with hemorrhage due to trauma: results of a multicenter phase II clinical trial. rBPI21 Acute Hemorrhagic Trauma Study Group	English	Demetriades D, Smith JS, Jacobson LE, Moncure M, Minei J, Nelson BJ, Scannon PJ	1999	No	Yes	Not population of interest
Balance between proinflammatory cytokines and their inhibitors in bronchial lavage from patients with status asthmaticus	English	Tillie-Leblond I, Pugin J, Marquette CH, Lamblin C, Saulnier F, Brichet A, Wallaert B, Tonnel AB, Gosset P	1999	No	Yes	Not population of interest
Benefit of an enteral diet enriched with eicosapentaenoic acid and gamma-linolenic acid in ventilated patients with acute lung injury	English	Singer P, Theilla M, Fisher H et al	2006	No	Yes	Not population of interest
Beryllium induces apoptosis in human lung macrophages	English	Kittle LA, Sawyer RT, Fadok VA, Maier LA, Newman LS	2002	No	Yes	Not population of interest
Beta-defensins and LL-37 in bronchoalveolar lavage fluid of patients with cystic fibrosis	English	Chen CI, Schaller-Bals S, Paul KP, Wahn U, Bals R	2004	No	Yes	Not population of interest
BioEnergetics and Metabolomics in Cystic Fibrosis	English	Alvarez J	2017	No	Yes	Not population of interest
Biomarker Discovery for Novel Drug Development in Idiopathic Pulmonary Fibrosis	English	University of California	2016	No	Yes	Not population of interest
Biomarker kinetics in the prediction of VAP diagnosis: results from the BioVAP study.	English	Povoa P, Martin-Loeches I, Ramirez P et al	2016	No	Yes	Not population of interest
Biomarker Profiles in Asthma With High vs Low Airway Reversibility and Poor Disease Control.	English	Busse WW, Holgate ST, Wenzel SW et al	2015	No	Yes	Not population of interest
Biomarker-based asthma phenotypes of corticosteroid response	English	Cowan DC, Taylor RT, Peterson LE et al	2014	No	Yes	Not population of interest
Biomarker-based exclusion of ventilator-associated pneumonia : A multicentre validation study.	English	Hellyer T, Simpson J	2014	No	Yes	Not population of interest
Biomarker-enhanced triage in respiratory infections: a proof-of-concept feasibility trial.	English	Albrich WC, Ruegger K, Dusemund F et al	2013	No	Yes	Not population of interest
Biomarkers for Cardiovascular Disease	English	National Institutes of Health Clinical Center (CC)	2017	No	Yes	Not population of interest
Biomarkers for Diagnosis and Treatment of COPD	English	Gallelli L	2017	No	Yes	Not population of interest
Biomarkers in the Evaluation of Chronic Lung Disease	English	Northwell Health	2011	No	Yes	Not population of interest
Biomarkers for cystic fibrosis drug development	English	Muhlebach MS, Clancy JP, Heltshe SL et al	2016	No	Yes	Not population of interest
Biomarkers of extracellular matrix turnover are associated with emphysema and eosinophilic-bronchitis in COPD	English	Bihlet AR, Karsdal MA, Sand JM et al	2017	No	Yes	Not population of interest
Biomarkers of systemic inflammation after two resistance training protocols in moderate clinically stable COPD.	English	Fosco LC, Ramos D, Guarnier FA et al	2011	No	Yes	Not population of interest
Biomarkers of inflammation in ozone-exposed humans. Comparison of the nasal and bronchoalveolar lavage	English	Graham DE, Koren HS	1990	No	Yes	Not population of interest
Biomarkers of lung epithelial and endothelial injury differentiate between direct and indirect ARDS in single and multi-center studies.	English	Calfee CS, Janz DR, Bernard GR, May A, Kangelaris KN, Matthay MA, Ware LB	2014	No	Yes	Not population of interest
Bisphenol A exposure and asthma development in school-age children: a longitudinal study	English	Kim K-H, Kim JH, Kwon H-J et al	2014	No	Yes	Not population of interest
Biweekly COP-BLAM (cyclophosphamide, vincristine, prednisone, bleomycin, doxorubicin and procarbazine) regimen combined with granulocyte colony stimulating factor (G-CSF) for intermediate-grade non-Hodgkin's lymphoma	English	Niitsu N, Umeda M	1996	No	Yes	Not population of interest
Blood Alcohol Content, Injury Severity and Acute Respiratory Distress Syndrome	English	Afshar M, Smith GS, Terrin ML et al	2015	No	Yes	Not population of interest
Blood fibrocytes are recruited during acute exacerbations of chronic obstructive pulmonary disease through a CXCR4-dependent pathway	English	Dupin I, Allard B, Ozier A et al	2016	No	Yes	Not population of interest
Blood Transfusion Strategies in Patients Undergoing Extracorporeal Membrane Oxygenation	English	Kim HS, Park S	2017	No	Yes	Not population of interest
Body perfusion during adult cardiopulmonary bypass is improved by pulsatile flow with intra-aortic balloon pump	English	Onorati F, Santarpino G, Rubino AS et al	2009	No	Yes	Not population of interest
Brain Integrity in Survivors of Hodgkin Lymphoma Treated With Thoracic Radiation	English	St. Jude Children's Research Hospital	2017	No	Yes	Not population of interest
Breath Analysis in Asthma	English	University of Zurich	2016	No	Yes	Not population of interest
Breath Analysis in Lung Fibrosis	English	Kohler M	2016	No	Yes	Not population of interest
Breath Condensate Study in Patients With Cystic Fibrosis.	English	University of Florida	2017	No	Yes	Not population of interest
Breath profiles by electronic nose correlate with systemic markers but not ozone response	English	Biller H, Holz O, Windt H et al	2011	No	Yes	Not population of interest
Bridging novel CFTR therapies to CF patients.	English	Clancy JP	2013	No	Yes	Not population of interest
Bronchial Inflammation in Patients With Bronchiolithis Obliterans	English	Rosewich M	2013	No	Yes	Not population of interest
Bronchial inflammation in hypersensitivity pneumonitis after antigen-specific inhalation challenge.	English	Villar A, Munoz X, Sanchez0 Vidaurre S et al	2014	No	Yes	Not population of interest
Bronchiectasis, exacerbation indices, and inflammation in chronic obstructive pulmonary disease	English	Patel IS, Vlahos I, Wilkinson TM, Lloyd-Owen SJ, Donaldson GC, Wilks M, Reznek RH, Wedzicha JA	2004	No	Yes	Not population of interest
Bronchoabsorption; a novel bronchoscopic technique to improve biomarker sampling of the airway	English	Leaker BR, nicholson GC, Ali FY et al	2015	No	Yes	Not population of interest
Bronchopulmonary Dysplasia/Chronic Lung Disease of the Newborn	English	Bhandari V	2016	No	Yes	Not population of interest
Bronchospasm Associated With High Nitric Oxide	English	University of Sao Paulo	2008	No	Yes	Not population of interest
Budesonide but not nedocromil sodium reduces exhaled nitric oxide levels in asthmatic children	English	Carra S, Gagliardi L, Zancnato S et al	2001	No	Yes	Not population of interest
Budesonide/formoterol maintenance and reliever therapy in asthma control: acute, dose-related effects and real-life effectiveness	English	Lin CH, Hsu JY, Hsiao YH, Tseng CM, Su VY, Chen YH, Yang SN, Lee YC, Su KC, Perng DW	2015	No	Yes	Not population of interest
Calprotectin as a marker of inflammation in cystic fibrosis	English	Golden BE, Clohessy PA, Russell G et al	1996	No	Yes	Not population of interest
Can inhaled fluticasone alone or in combination with salmeterol reduce systemic inflammation in chronic obstructive pulmonary disease? Study protocol for a randomized controlled trial	English	Sin DD, Man SFP, Marciniuk DD et al	2006	No	Yes	Not population of interest
Cancer Anorexia and the Central Nervous System	English	Laviano A	2015	No	Yes	Not population of interest
Cancer pain and its relationship to systemic inflammation : an exploratory study	English	Laird BJA, Scott AC, Colvin LA et al	2011	No	Yes	Not population of interest
Cannabis smoking and serum C-reactive protein: A quantile regressions approach based on NHANES 2005–2010	English	Alshaarawy O, Anthony JC	2015	No	Yes	Not population of interest
Carboxyterminal propeptide of type I procollagen in ELF: elevation in asbestosis, but not in pleural plaque disease	English	Lammi L, Ryhänen L, Lakari E et al	1999	No	Yes	Not population of interest
Cardiac signaling molecules and plasma biomarkers after cardiac transplantation: impact of tacrolimus versus cyclosporine	English	White M, Cantin B, Haddad H et al	2013	No	Yes	Not population of interest
Cardiac troponin I levels and alveolar-arterial oxygen gradient in patients with community-acquired pneumonia	English	Moammar MQ, Ali MI, Mahmood NA, DeBari VA, Khan MA	2010	No	Yes	Not population of interest
Cardiopulmonary benefits of reducing indoor particles of outdoor origin: a randomized, double-blind crossover trial of air purifiers	English	Chen R, Zhao A, Chen H et al	2015	No	Yes	Not population of interest
Cardio-Respiratory Health and Indoor Pollution	English	Università degli Studi di Ferrara	2011	No	Yes	Not population of interest
Cardiovascular and inflammatory effects of simvastatin therapy in patients with COPD: a randomized controlled trial	English	John ME, Cockcroft JR, McKeever TM et al	2015	No	Yes	Not population of interest
Cardiovascular Effects of Exposure to Ozone	English	Health Effects Institute	2012	No	Yes	Not population of interest
Case series: Odontohypophosphatasia or missed diagnosis of childhood/adult-onset hypophosphatasia?–Call for a long-term follow-up of premature loss of premature loss of primary teeth	English	Mori M, DeArmey sL, Weber T et al.	2016	No	Yes	Not population of interest
CD4 T-lymphocyte activation in asthma is accompanied by increased serum concentrations of interleukin-5. Effect of glucocorticoid therapy	English	Corrigan CJ, Haczku A, Gemou-Engesaeth V, Doi S, Kikuchi Y, Takatsu K, Durham SR, Kay AB	1993	No	Yes	Not population of interest
CD4-regulatory cells in COPD patients	English	Smyth LJ1, Starkey C, Vestbo J, Singh D	2007	No	Yes	Not population of interest
CD64 index on neutrophils can diagnose sepsis and predict 30-day survival in subjects after ventilator-associated pneumonia	English	Muzlovic I, Ihan A, Stubljar D	2016	No	Yes	Not population of interest
Central Venous Pressure Dropped Early is Associated with Organ Function and Prognosis in Septic Shock Patients: A Retrospective Observational Study	English	Wang XT, Yao B, Liu DW, Zhang HM	2015	No	Yes	Not population of interest
Cetuximab plus chemoradiotherapy for HIV -associated anal carcinoma: a phase II AIDS malignancy consortium trial	English	Sparano JA, Lee JY, Palefsky J et al	2017	No	Yes	Not population of interest
Change in inflammation in out-patient COPD patients from stable phase to a subsequent exacerbation	English	Bathoorn E, Liesker JJ, Postma DS et al	2009	No	Yes	Not population of interest
Changes in allergic inflammation associated with successful immunotherapy	English	Durham SR, Kay AB, Hamid Q	1995	No	Yes	Not population of interest
Changes in Inflammatory Markers During Pulmonary Rehabilitation Based on Exacerbation States in COPD	English	Jenkins A	2017	No	Yes	Not population of interest
Changes in inflammatory markers following treatment of acute exacerbations of obstructive pulmonary disease	English	Dahlén I, Janson C, Björnsson E, Stålenheim G, Peterson CG, Venge P	2001	No	Yes	Not population of interest
Changes in physiological, functional and structural markers of cystic fibrosis lung disease with treatment of a pulmonary exacerbation.	English	Horsley AR, Davies JC, Gray RD et al	2012	No	Yes	Not population of interest
Changes of exhaled nitric oxide during steroid treatment of childhood asthma	English	Beck-Ripp J, Griese M, Arenz S et al	2002	No	Yes	Not population of interest
Characterization of refrigerated platelets to improve storage time and function for transfusion	English	Reddoch K	2015	No	Yes	Not population of interest
Characterization of the neurotrophic factor Brain-Derived Neurotrophic Factor (BDNF) in intestinal smooth muscle cells	English	Algudah M	2013	No	Yes	Not population of interest
Characterizing Asthma Sputum Elasticity in the UCSF Severe Asthma Research Program	English	University of California	2017	No	Yes	Not population of interest
Chia seed oil supplementation has no influence on running performance.	English	Nieman D, Gillitt N, Meaney MP et al	2015	No	Yes	Not population of interest
Children's Oxygen Administration Strategies Trial: COAST	English	Maitland K	2016	No	Yes	Not population of interest
Chlamydia pneumoniae infection and inflammation in adults with asthma	English	Sävykoski T, Harju T, Paldanius M, Kuitunen H, Bloigu A, Wahlström E, Rytilä P, Kinnula V, Saikku P, Leinonen M	2004	No	Yes	Not population of interest
Chlamydophila pneumonia and increased TLR4 gene expression in leukocytes are associated with acute myocardial infarction	English	Lima-Neto LG, Hirata RD, Luchessi AD et al	2014	No	Yes	Not population of interest
Chronic Obstructive Pulmonary Disease (COPD) and Osteoporosis	English	Romme L	2015	No	Yes	Not population of interest
Chronic Obstructive Pulmonary Disease (COPD) Biomarker Identification Study	English	Philip Morris Products S.A.	2016	No	Yes	Not population of interest
Chronic obstructive pulmonary disease in HIV -infected individuals serving sentence in the institutions of the Federal Penitentiary Service of Kirov region.	English	Borovitskiy VS, Ovchinnikova EV, Khalyavina AA et al	2016	No	Yes	Not population of interest
Cigarette smoke and increased COX-2 and survivin levels in exhaled breath condensate of lung cancer patients: how hot is the link?	English	Carpagnano GE, Spanevello A, Palladino GP et al	2010	No	Yes	Not population of interest
Cigarette smoke and its component acrolein augment IL-8/CXCL8 mRNA stability via p38 MAPK/MK2 signaling in human pulmonary cells	English	Moretto N, Bertolini S, Iadicicco C et al	2012	No	Yes	Not population of interest
Cigarette Smoke and Susceptibility to Influenza Infection	English	Noah T	2015	No	Yes	Not population of interest
Cigarette smoke exposure is associated with an increase in acute inflammation and lung epithelial injury after administration of inhaled LPS to healthy human volunteers.	English	Moazed F, McAuler DF, O'Kane C et al	2014	No	Yes	Not population of interest
Circulating histones are major mediators of cardiac injury in patients with sepsis	English	Alhamdi Y, Abrams ST, Cheng Z et al	2015	No	Yes	Not population of interest
Circulating histones for predicting prognosis after cardiac surgery: a prospective study	English	Gao H, Zhang N, Lu F et al	2016	No	Yes	Not population of interest
Circulating immune parameters predicting the progression from hospital-acquired pneumonia to septic shock in surgical patients	English	von Dossow V, Rotard K, Redlich U, Hein OV, Spies CD	2005	No	Yes	Not population of interest
Circulating KL-6 levels in patients with drug induced pneumonitis	English	Ohnishi H, Yokoyama A, Yasuhara Y, Watanabe A, Naka T, Hamada H, Abe M, Nishimura K, Higaki J, Ikezoe J, Kohno N	2003	No	Yes	Not population of interest
Circulating levels of macrophage migration inhibitory factor are associated with mild pulmonary dysfunction after cardiopulmonary bypass	English	Furtado de Mendonça-Filho HT, Gomes RV, de Almeida Campos LA et al	2005	No	Yes	Not population of interest
Circulating markers of interstitial lung disease and subsequent risk of lung cancer	English	Shiels MS, Chaturvedi AK, Katki HA et al	2011	No	Yes	Not population of interest
Circulating markers of inflammation and thrombosis in chronic thromboembolic pulmonary hypertension.	English	Sadushi-Kolici R, Panzer S, Winter M-P et al	2013	No	Yes	Not population of interest
Circulating microRNAs indicate cardioprotection by sevoflurane inhalation in patients undergoing off-pump coronary artery bypass surgery	English	Liu X, Liu X, Wang R et al	2016	No	Yes	Not population of interest
Circulating myeloid and plasmacytoid dendritic cells are strongly diminished in septic shock	English	Fgrimaldi D, Louis S, Pene F et al	2008	No	Yes	Not population of interest
Circulating thrombomodulin during radiation therapy of lung cancer	English	Hauer-Jensen M, Kong FM, Fink LM, Anscher MS	1999	No	Yes	Not population of interest
Circulating cytokines and growth factors in pediatric pulmonary hypertension	English	Duncan M, Wagner BD, Murray K et al	2012	No	Yes	Not population of interest
Clara cell protein (CC16), a marker of lung epithelial injury, is decreased in plasma and pulmonary edema fluid from patients with acute lung injury	English	Kropski JA, Fremont RD, Calfee CS, Ware LB	2009	No	Yes	Not population of interest
Clara cell protein 16: A biomarker for detecting secondary respiratory complications in patients with multiple injuries	English	Wutzler S, Backhaus L, Henrich D, Geiger E, Barker J, Marzi I, Laurer H	2012	No	Yes	Not population of interest
Clarithromycin targets neutrophilic airway inflammation in refractory asthma	English	Simpspn JL, Powell H, Boyle MJ et al	2008	No	Yes	Not population of interest
Cleveland Heart and Metabolic Prevention Study	English	Tang W	2017	No	Yes	Not population of interest
Clinical activity, safety and predictive biomarkers results from a phase Ia atezolizumab (atezo) trial in extensive-stage small cell lung cancer (ES-SCLC)	English	Sequist LV, Chiang A, Golbert J et al	2016	No	Yes	Not population of interest
Clinical and immunomodulatory effects of bevacizumab and low-dose interleukin-2 in patients with metastatic renal cell carcinoma: Results from a phase II trial.	English	Garcia JA, Mekhail T, Elson P et al	2011	No	Yes	Not population of interest
Clinical Assessment of Patients With Chronic Obstructive Pulmonary Disease (COPD) and/or Chronic Heart Failure (CHF)	English	Fabbri LM	2012	No	Yes	Not population of interest
Clinical benefits of long-term, low-dose erythromycin in bronchiectasis are not due to anti-inflammatory effects.	English	Chen AC, Martin MM, Burr L et al	2013	No	Yes	Not population of interest
Clinical efficacy and immunologic effects of omalizumab in allergic bronchopulmonary aspergillosis	English	Voskamp AL, Gillman A, Symons K et al	2015	No	Yes	Not population of interest
Clinical evaluation of CYFRA 21-1 in malignant pleural fluids	English	Satoh H. · Sumi M. · Yagyu H. · Ishikawa H. · Suyama T. · Naitoh T. · Saitoh T. · Hasegawa S.	1995	No	Yes	Not population of interest
Clinical evaluation of MP4CO: A phase 1b escalating-dose, safety and tolerability study in stable adult patients with sickle cell disease.	English	Keipert PE	2016	No	Yes	Not population of interest
Clinical evaluation of pazopanib eye drops versus ranibizumab intravitreal injections in subjects with neovascular age-related macular degeneration.	English	Csaky KG, Dugel PU, Pierce AJ et al	2015	No	Yes	Not population of interest
Clinical experience of EET therapy for 75 advanced cancer patients	English	Kato M, Shinohara H, Goto S, Takagi K, Soma G	1998	No	Yes	Not population of interest
Clinical experience using 5% hypertonic saline as a safe alternative fluid for use in trauma	English	DuBose JJ, Kobayashi L, Lozornio A et al	2010	No	Yes	Not population of interest
Clinical findings in 715 patients with newly detected pulmonary sarcoidosis--results of a cooperative study in former West Germany and Switzerland. WATL Study Group. Wissenschaftliche Arbeitsgemeinschaft für die Therapie von Lungenkrankheitan	English	Loddenkemper R, Kloppenborg A, Schoenfeld N, Grosser H, Costabel U	1998	No	Yes	Not population of interest
Clinical outcomes in managed-care patients with coronary heart disease treated aggressively in lipid-lowering disease management clinics: the alliance study	English	Koren MJ, Hunninghake DB	2004	No	Yes	Not population of interest
Clinical relevance of cellular mediators of inflammation in workers exposed to asbestos	English	Schwartz DA, Galvin JR, Frees KL, Dayton CS, Burmeister LF, Merchant JA, Hunninghake GW	1993	No	Yes	Not population of interest
Clinical relevance of the routine daily chest X-Ray in the surgical intensive care unit	English	Resnick S, Inaba K, Karamanos E et al	2017	No	Yes	Not population of interest
Clinical Significance and Prognostic Effect of Serum 25-hydroxyvitamin D Concentrations in Critical and Severe Hand, Foot and Mouth Disease	English	Dang H-X, Liu C-J, Li J et al	2017	No	Yes	Not population of interest
Clinical significance of measuring myeloperoxidase, thiobarbituric acid reactive material and 7S collagen in plasma of patients with adult respiratory distress syndrome	English	Sakamaki F, Ishizaki A, Hasegawa N et al	2006	No	Yes	Not population of interest
Clinical significance of serum hyaluronan in chronic fibrotic interstitial pneumonia.	English	Inokoshi Y, Tanino Y, Wang X et al	2013	No	Yes	Not population of interest
Clinical study on the effects of propofol on the proinflammatory cytokine IL-8 and respiratory index during cardiopulmonary bypass.	English	An K, Fan Q-C, An G-H et al	2002	No	Yes	Not population of interest
Clinical utility of diagnostic guidelines and putative biomarkers in lymphangioleiomyomatosis	English	Chang WY, Cane JL, Blakey JD, Kumaran M, Pointon KS, Johnson SR	2013	No	Yes	Not population of interest
Clinical validity of plasma and urinary desmosine as biomarkers for chronic obstructive pulmonary disease	English	Huang JT, Chaudhuri R, Albarbarawi O, Barton A, Grierson C, Rauchhaus P, Weir CJ, Messow M, Stevens N, McSharry C, Feuerstein G, Mukhopadhyay S, Brady J, Palmer CN, Miller D, Thomson NC	2013	No	Yes	Not population of interest
Cloning and expression analysis of a novel G-protein-coupled receptor selectively expressed on granulocytes	English	Yousefi S, Cooper PR, Potter SL, Mueck B, Jarai G	2001	No	Yes	Not population of interest
Cluster analysis of obesity and asthma phenotypes	English	Sutherland ER1, Goleva E, King TS et al	2013	No	Yes	Not population of interest
Coagulation and inflammation in acute lung injury	English	Welty-Wolf KE, Carraway MS, Ortel TL et al	2002	No	Yes	Not population of interest
Co-infection ratios versus inflammation, growth factors and progression of early atheromas	English	Higuchi ML, Góis JM, Reis MM, Higuchi-Dos-Santos MH, Diament J, Sousa JM, Ramires JA, Oliveira SA	2006	No	Yes	Not population of interest
Colostrum and Mature Human Milk of Women from London, Moscow, and Verona: Determinants of Immune Composition	English	Munblit D, Treneva M, Peroni DG et al	2016	No	Yes	Not population of interest
Combination lumacaftor/ivacaftor therapy improves inflammatory biomarkers in patients with CF homozygous for the F508DEL-CFTR mutation.	English	Sullivan JC, Accurso MJ, Marigowda G et al	2016	No	Yes	Not population of interest
Combination of everolimus with trastuzumab plus paclitaxel as first-line treatment for patients with HER2-positive advanced breast cancer (BOLERO-1): a phase 3, randomised, double-blind, multicentre trial.	English	Hurvitz SA, Andre F, Jiang Z et al	2015	No	Yes	Not population of interest
Combination therapy with sivelestat and recombinant human soluble thrombomodulin for ARDS and DIC patients	English	Miyoshi S, Ito R, Katayama H et al	2014	No	Yes	Not population of interest
Combined aerobic/inspiratory muscle training vs. aerobic training in patients with chronic heart failure: The Vent-HeFT trial: a European prospective multicentre randomized trial.	English	Adamopoulos S, Schmid J-P, Dendale P et al	2014	No	Yes	Not population of interest
Combined stimulation with Poly(I:C), TNF-alpha and Th2 cytokines induces TARC production by human fibroblasts from the nose, bronchioles and lungs	English	Nonaka M, Ogihara N, Fukumoto A, Sakanushi A, Kusama K, Pawankar R, Yagi T	2010	No	Yes	Not population of interest
Combined treatment of ulinastatin and tranexamic acid provides beneficial effects by inhibiting inflammatory and fibrinolytic response in patients undergoing heart valve replacement surgery.	English	Chen TT, Jiandong L, Jiang SL et al	2013	No	Yes	Not population of interest
Common variants of TLR1 associate with organ dysfunction and sustained pro-inflammatory responses during sepsis	English	Pino-Yanes M, Corrales A, Casula M et al	2010	No	Yes	Not population of interest
Comparable effect of conventional ventilation versus early high-frequency oscillation on serum CC16 and IL-6 levels in preterm neonates	English	Sarafidis K, Stathopoulou T, Agakidou E, Taparkou A, Soubasi V, Diamanti E, Drossou V	2011	No	Yes	Not population of interest
Comparable engraftment kinetics following peripheral-blood stem-cell infusion mobilized with granulocyte colony-stimulating factor with or without cyclophosphamide in multiple myeloma	English	Desikan KR, Barlogie B, Jagannath S, Vesole DH, Siegel D, Fassas A, Munshi N, Singhal S, Mehta J, Tindle S, Nelson J, Bracy D, Mattox S, Tricot G	1998	No	Yes	Not population of interest
Comparative analysis of the alveolar macrophage proteome in ALI/ARDS patients between the exudative phase and recovery phase	English	Dong H, Li J, Lv Y et al	2013	No	Yes	Not population of interest
Comparative Autoantibody and Immunologic Cell Marker Study	English	Sanz I	2016	No	Yes	Not population of interest
Comparative evaluation of sialylated carbohydrate antigens, KL-6, CA19-9 and SLX as serum markers for interstitial pneumonia	English	Yokoyama A, Kohno N, Kondo K, Ueda S, Hirasawa Y, Watanabe K, Takada Y, Hiwada K	1998	No	Yes	Not population of interest
Comparative study of KL-6, surfactant protein-A, surfactant protein-D, and monocyte chemoattractant protein-1 as serum markers for interstitial lung diseases	English	Ohnishi H, Yokoyama A, Kondo K, Hamada H, Abe M, Nishimura K, Hiwada K, Kohno N	2002	No	Yes	Not population of interest
Compare the efficacy of inhaled budesonide and systemic methylprednisolone on systemic inflammation of AECOPD	English	Sun X, He Z, Zhang J et al	2015	No	Yes	Not population of interest
Comparison between multivolume CT-based surrogates of regional ventilation in healthy subjects	English	Pennati F, Salito C, Baroni G et al	2014	No	Yes	Not population of interest
Comparison between plasma and serum osteopontin levels: usefulness in diagnosis of epithelial malignant pleural mesothelioma	English	Cristaudo A, Foddis R, Bonotti A, Simonini S, Vivaldi A, Guglielmi G, Ambrosino N, Canessa PA, Chella A, Lucchi M, Mussi A, Mutti L	2010	No	Yes	Not population of interest
Comparison of 8-isoprostane and interleukin-8 in induced sputum and exhaled breath condensate from asymptomatic and symptomatic smokers	English	Mazur W1, Stark H, Sovijärvi A, Myllärniemi M, Kinnula VL.	2009	No	Yes	Not population of interest
Comparison of Acute Health Effects From Exposures to Diesel and Biodiesel Fuel Emissions	English	Mehus AA, Reed RJ, Lee VS, Littau SR, Hu C, Lutz EA, Burgess JL	2015	No	Yes	Not population of interest
Comparison of Alveolar Macrophages in Healthy Individuals Versus Individuals With COPD	English	Curtis JL	2013	No	Yes	Not population of interest
Comparison of Analgesic and Sedative Effects of Ketamine-Propofol (Ketofol) and Fentanyl-Midazolam (Fentazolam) Combinations in Outpatient	English	Nashibi M, Mottaghi K, Faraji M et al	2016	No	Yes	Not population of interest
Comparison of BALF concentrations of ENA-78 and IP10 in patients with idiopathic pulmonary fibrosis and nonspecific interstitial pneumonia	English	Nakayama S, Mukae H, Ishii H, Kakugawa T, Sugiyama K, Sakamoto N, Fujii T, Kadota J, Kohno S	2005	No	Yes	Not population of interest
Comparison of combination inhalers vs inhaled corticosteroids alone in moderate persistent asthma	English	Lee DKC, Jackson CM, Currie GP et al	2003	No	Yes	Not population of interest
Comparison of C-reactive protein levels in patients with lung cancer and chronic obstructive pulmonary disease	English	Vagulienė N, Žemaitis M, Miliauskas S et al	2013	No	Yes	Not population of interest
COMPARISON OF HEPARIN AND CITRATE ANTICOAGULATION ON HAEMODIAFILTRATION THERAPY	English	Polat S, Yutseven N, Yilmaz et al	-	No	Yes	Not population of interest
Comparison of induced sputum inflammatory profiles between childhood and adult-onset asthma	English	Papadopouli E, Tzanakis N, Tsoumakidou M, Kyriakoy D, Plataki M, Mantzouranis EC, Siafakas NM	2006	No	Yes	Not population of interest
Comparison of inhaled corticosteroid combined with theophylline and double-dose inhaled corticosteroid in moderate to severe asthma	English	Wang Y, Wang CZ, Lin KX, Qian GS, Zhuo WL, Li SP, Zhao ZQ, Liao XQ, Song YX	2005	No	Yes	Not population of interest
Comparison of prone positioning and high-frequency oscillatory ventilation in patients with acute respiratory distress syndrome	English	Papazian L, Gainnier M, Marin V et al	2005	No	Yes	Not population of interest
Comparison of pulmonary CT findings and serum KL-6 levels in patients with cryptogenic organizing pneumonia	English	Okada F, Ando Y, Honda K et al	2008	No	Yes	Not population of interest
Comparison of serum levels of seven cytokines in premature newborns undergoing different ventilatory procedures: high frequency oscillatory ventilation or synchronized intermittent mandatory ventilation	English	Capoluongo E, Vento G, Santonocito C et al	2005	No	Yes	Not population of interest
Comparison of sputum induction using high-output and low-output ultrasonic nebulizers in normal subjects and patients with COPD	English	Kelly MG, Brown V, Martin SL, Ennis M, Elborn JS	2002	No	Yes	Not population of interest
Comparison of the anti-inflammatory effects of extra-fine hydrofluoroalkane-beclomethasone vs fluticasone dry powder inhaler on exhaled inflammatory markers in childhood asthma	English	Robroeks CM, van de Kant KD, van Vliet D, Kester AD, Hendriks HJ, Damoiseaux JG, Wodzig WK, Rijkers GT, Dompeling E, Jöbsis Q	2008	No	Yes	Not population of interest
Comparison of Two Miniaturized Cardiopulmonary Bypass Systems Regarding Inflammatory Response	English	Farag M, Patil N, Sabashnikov A et al	2016	No	Yes	Not population of interest
Comparison of WTC dust size on macrophage inflammatory cytokine release in vivo and in vitro	English	Weiden MD1, Naveed B, Kwon S et al	2012	No	Yes	Not population of interest
Comparison of biomarkers in patients with acute submassive pulmonary embolism treated with fibrinolysis vs. placebo at three-month follow-up.	English	Stewart LK, Williams RY, Kline JA	2016	No	Yes	Not population of interest
Comparison of biomarkers of subclinical lung injury in obstructive sleep apnea	English	Aihara K, Oga T, Harada Y et al	2011	No	Yes	Not population of interest
Comparisons of ultrafine and fine particles in their associations with biomarkers reflecting physiological pathways	English	Gong J, Zhu T, Kipen H, Wang G, Hu M, Guo Q, Ohman-Strickland P, Lu SE, Wang Y, Zhu P, Rich DQ, Huang W, Zhang J	2014	No	Yes	Not population of interest
Compliance with vasopressor use of early goal-directed therapy is not associated with decreased mortality in severe sepsis/septic shock	English	Afessa B, Mullon JJ, Cartin-Ceba R et al	2008	No	Yes	Not population of interest
Consolidation biochemotherapy for patients with advanced nonsmall cell lung carcinoma responding to induction PVM (cisplatin, vinblastine, mitomycin-C) regimen. A phase II study	English	Tummarello D, Graziano F, Isidori P, Santo A, Cetto G, Fedeli A, Rossi G, Cellerino R	1996	No	Yes	Not population of interest
Continuous Glucose Monitoring in Controls With and Without Cystic Fibrosis	English	University of Colorado	2017	No	Yes	Not population of interest
Continuous lateral rotational therapy and systemic inflammatory response in posttraumatic acute lung injury: results from a prospective randomised study	English	Bein T, Zimmermann M, Schiewe-Langgartner F et al	2012	No	Yes	Not population of interest
Continuous subcutaneous injection reduces polymorphonuclear leukocyte activation by granulocyte colony-stimulating factor	English	Sato Y, Goto Y, Sato S et al	2004	No	Yes	Not population of interest
Contribution of damage-associated molecular patterns to transfusion-related acute lung injury in cardiac surgery	English	Muller MC, Tuinman PR, Vlaar AP et al	2014	No	Yes	Not population of interest
Conversion from cyclosporine to sirolimus in chronic renal allograft dysfunction: a 4-year prospective study	English	Han F, Wu J, Huang H et al	2011	No	Yes	Not population of interest
COP-BLAM regimen combined with granulocyte colony-stimulating factor and high-grade non-Hodgkin's lymphoma	English	Niitsu N, Umeda M	1995	No	Yes	Not population of interest
COPD and thyroid dysfunctions	English	Terzano C, Romani S, Paone G, Conti V, Oriolo F	2014	No	Yes	Not population of interest
COPD association and repeatability of blood biomarkers in the ECLIPSE cohort	English	Dickens JA1, Miller BE, Edwards LD et al	2011	No	Yes	Not population of interest
COPD epidemiology-the Copenhagen experience	English	Vestbo J	2016	No	Yes	Not population of interest
Copeptin, a novel prognostic biomarker in ventilator-associated pneumonia	English	Seligman R, Papassotiriou J, Morgenthaler NG, Meisner M, Teixeira PJ	2008	No	Yes	Not population of interest
Correlation among cytokines , bronchopulmonary dysplasia and modality of ventilation in preterm newborns: improvement with melatonin treatment	English	Gitto E, Reiter RJ, Sabatino G, Buonocore G, Romeo C, Gitto P, Bugge C, Trimarchi G, Barberi I	2005	No	Yes	Not population of interest
Correlation between IL-6 levels and the systemic inflammatory response score: can an IL-6 cutoff predict a SIRS state?	English	Giannoudis PV1, Harwood PJ, Loughenbury P, Van Griensven M, Krettek C, Pape HC.	2008	No	Yes	Not population of interest
Correlation of hematologic markers of inflammation and lung function: a comparison of asymptomatic smokers and nonsmokers	English	McKarns SC, Smith CJ, Morton MJ et al	1996	No	Yes	Not population of interest
Correlation of serum procalcitonin with the severity of skin and skin structure infections–a pilot study	English	Eder J, Hlavin G, Haushofer A et al	2012	No	Yes	Not population of interest
Correlation of the local and systemic cytokine response with clinical outcome following thermal injury	English	Rodriguez JL, Miller CG, Garner WL, Till GO, Guerrero P, Moore NP, Corridore M, Normolle DP, Smith DJ, Remick DG	1993	No	Yes	Not population of interest
Correlations between bronchoalveolar lavage (BAL) cell differential, measured BAL proteins and other features of scleroderma-related interstitial lung disease.	English	Kiertscher SM, Tseng C-H, Keane MP et al	2013	No	Yes	Not population of interest
C-reactive protein and procalcitonin in the evaluation of the efficacy of a pneumococcal conjugate vaccine in Gambian children	English	Cheung Y-B, Zaman SMA, Ruopuro ML et al	2008	No	Yes	Not population of interest
C-reactive protein as a marker of ventilator-associated pneumonia resolution: a pilot study	English	Póvoa P, Coelho L, Almeida E, Fernandes A, Mealha R, Moreira P, Sabino H	2005	No	Yes	Not population of interest
C-reactive protein levels and post-ICU mortality in nonsurgical intensive care patients	English	Grander W, Dunser M, Stollenwerk B et al	2010	No	Yes	Not population of interest
C-reactive protein, procalcitonin, clinical pulmonary infection score, and pneumonia severity scores in nursing home acquired pneumonia	English	Porfyridis I, Georgiadis G, Vogazianos P, Mitis G, Georgiou A	2014	No	Yes	Not population of interest
Critical care for multiple organ failure secondary to Ebola virus disease in the United States	English	Sueblinvong V, Johnson DW, Weinstein GL et al	2015	No	Yes	Not population of interest
Cromolyn sodium prophylaxis inhibits pulmonary proinflammatory cytokines in infants at high risk for bronchopulmonary dysplasia.	English	Viscardi RM, Hasday JD, Gumpper KF et al	1996	No	Yes	Not population of interest
Cross‐sectional study about impact of parental smoking on rhinitis symptoms in children	English	Faraldo-Garcia A, Lopez-Silvarrey A, Pertega S et al	2017	No	Yes	Not population of interest
Cryopreserved red blood cells are superior to standard liquid red blood cells	English	Hampton DA, Wiles C, Fabricant LJ et al	2014	No	Yes	Not population of interest
CTLA4 blockade with ipilimumab to treat relapse of malignancy after allogeneic hematopoietic cell transplantation	Enlish	Bashey A1, Medina B, Corringham S, Pasek M, Carrier E, Vrooman L, Lowy I, Solomon SR, Morris LE, Holland HK, Mason JR, Alyea EP, Soiffer RJ, Ball ED.	2009	No	Yes	Not population of interest
CTX-4430 in a phase 1 clinical trial in cystic fibrosis patients.	English	Ahuja S, Springman EB, Grosswald R et al	2015	No	Yes	Not population of interest
Cumulative exposure to gamma interferon-dependent chemokines CXCL9 and CXCL10 correlates with worse outcome after lung transplant	English	Neujahr DC, Perez SD, Mohammed A et al	2012	No	Yes	Not population of interest
CXCR2 antagonist MK-7123 a phase 2 proof-of-concept trial for chronic obstructive pulmonary disease.	English	Rennard SI, Dale DC, Donohue JF et al	2014	No	Yes	Not population of interest
Cyclophilin A is associated with peripheral artery disease and chronic kidney disease in geriatrics: the Tianliao Old People (TOP) study	English	Liu M-C, Lee Y-W, Lee P-T et al	2014	No	Yes	Not population of interest
Cyclophosphamide (3.6 g/m2) therapy with G-CSF support for resistant myeloma	English	Palumbo A, Boccadoro M, Bruno B, Triolo S, Pileri A	1994	No	Yes	Not population of interest
Cyclosporine C2 monitoring for the treatment of frequently relapsing nephrotic syndrome in children: a multicenter randomized phase II trial.	English	Lijima K, Sako M, Oba MS et al	2014	No	Yes	Not population of interest
Cystatins C, E/M and F in human pleural fluids of patients with neoplastic and inflammatory lung disorders	English	Werle B, Sauckel K, Nathanson CM, Bjarnadottir M, Spiess E, Ebert W, Abrahamson M	2003	No	Yes	Not population of interest
Cytokine activation of human macro- and microvessel-derived endothelial cells	English	Gerritsen ME, Niedbala MJ, Szczepanski A, Carley WW	1993	No	Yes	Not population of interest
Cytokine Concentrations in Plasma from Children with Severe and Non-Severe Community Acquired Pneumonia	English	Haugen J, Chandyo RK, Brokstad KA et al	2015	No	Yes	Not population of interest
Cytokine levels as biomarkers of radiation fibrosis in patients treated with breast radiotherapy	English	Westbury CB, Haviland J, Davies S et al	2014	No	Yes	Not population of interest
Cytokine profile of broncho-alveolar lavage in BOOP and UIP	English	Forlani S1, Ratta L, Bulgheroni A, Cascina A, Paschetto E, Cervio G, Luinetti O, Fietta AM, Meloni F.	2002	No	Yes	Not population of interest
Cytokine profile of bronchoalveolar lavage in systemic sclerosis with interstitial lung disease: comparison with usual interstitial pneumonia	English	Meloni F, Caporali R, Marone Bianco A, Paschetto E, Morosini M, Fietta AM, Bobbio-Pallavicini F, Pozzi E, Montecucco C.	2004	No	Yes	Not population of interest
Cytokine storm in a phase 1 trial of the anti-CD28 monoclonal antibody TGN1412	English	Suntharalingam G, Perry MR, Ward S et al	2006	No	Yes	Not population of interest
Cytokines in neutrophil-dominated airway inflammation in patients with cystic fibrosis	English	Schuster A, Haarmann A, Wahn V	1995	No	Yes	Not population of interest
Cytopenia and leukocyte recovery shape cytokine fluctuations after myeloablative allogeneic hematopoietic stem cell transplantation	English	Melenhorst JJ, Tian X, Xu D, Sandler NG et al	2012	No	Yes	Not population of interest
Cytotoxic T cells expressing the co-stimulatory receptor NKG2 D are increased in cigarette smoking and COPD	English	Roos-Engstrand E, Pourazar J, Behndig AF, Blomberg A, Bucht A	2010	No	Yes	Not population of interest
Daclizumab improves asthma control in patients with moderate to severe persistent asthma: a randomized, controlled trial	English	Busse WW1, Israel E, Nelson HS, Baker JW, Charous BL, Young DY, Vexler V, Shames RS; Daclizumab Asthma Study Group.	2008	No	Yes	Not population of interest
Daily telemonitoring of exhaled nitric oxide and symptoms in the treatment of childhood asthma	English	De Jongste JC, Carraro S, Hop WC et al	2009	No	Yes	Not population of interest
D-dimer levels in assessing severity and clinical outcome in patients with community-acquired pneumonia. A secondary analysis of a randomised clinical trial	English	Snijders D, Schoorl M, Schoorl M, Bartels PC, van der Werf TS, Boersma WG	2012	No	Yes	Not population of interest
Decreased ADAMTS 13 Activity is Associated With Disease Severity and Outcome in Pediatric Severe Sepsis	English	Lin JJ, Chan OW, Hsiao HJ et al	2016	No	Yes	Not population of interest
Decreased concentration of IL-35 in plasma of patients with asthma and COPD	English	Chen C, Deng Y, Chen H et al	2014	No	Yes	Not population of interest
Decreased macrophage release of TGF-beta and TIMP-1 in chronic obstructive pulmonary disease	English	Pons AR, Sauleda J, Noguera A, Pons J, Barceló B, Fuster A, Agustí AG	2005	No	Yes	Not population of interest
Decreased T lymphocyte infiltration in bronchial biopsies of subjects with severe chronic obstructive pulmonary disease	English	Di Stefano A, Capelli A, Lusuardi M, Caramori G, Balbo P, Ioli F, Sacco S, Gnemmi I, Brun P, Adcock IM, Balbi B, Barnes PJ, Chung KF, Donner CF	2001	No	Yes	Not population of interest
Decreased total serum coenzyme-Q10 concentrations: a longitudinal study in children with cystic fibrosis	English	Laguna TA, Sontag MK, Osberg I, Wagener JS, Accurso FJ, Sokol RJ	2008	No	Yes	Not population of interest
Decreased tumor blood flow as measured by positron emission tomography in cancer patients treated with interleukin-1 and carboplatin on a phase I trial	English	Logan TF, Jadali F, Egorin MJ, Mintun M, Sashin D, Gooding WE, Choi Y, Bishop H, Trump DL, Gardner D, Kirkwood J, Vlock D, Johnson C	2002	No	Yes	Not population of interest
Defect of hepatocyte growth factor production by fibroblasts in human pulmonary emphysema	English	Plantier L1, Marchand-Adam S, Marchal-Sommé J, Lesèche G, Fournier M, Dehoux M, Aubier M, Crestani B.	2005	No	Yes	Not population of interest
Defining therapeutic targets based on the pathogenesis of pancreatitis related to CFTR mutations.	English	DiMagno MJ	2015	No	Yes	Not population of interest
Definitions for sepsis and organ failure and guidelines for the use of innovative therapies in sepsis	English	Bone RC, Balk RA, Cerra FB et al	1992	No	Yes	Not population of interest
Deglycosylated bleomycin has the antitumor activity of bleomycin without pulmonary toxicity.	English	Burgy O, Wettstein G, Bellaye PS et al	2016	No	Yes	Not population of interest
Deleted in malignant brain tumors 1 protein is a potential biomarker of acute respiratory distress syndrome induced by pneumonia	English	Ren S, Chen X, jiang L et al	2016	No	Yes	Not population of interest
Delivered dose and regional distribution of aerosolized pentamidine using different delivery systems	English	Ilowite JS1, Baskin MI, Sheetz MS, Abd AG.	1991	No	Yes	Not population of interest
Depression and anxiety associate with pain and dyspnea but not FEV1 in the mountain west.	English	Daines C, Brown P, Chatfield BA et al	2016	No	Yes	Not population of interest
Desert dust exposure is associated with increased risk of asthma hospitalization in children	English	Kanatani KT, Ito I, Al-Delaimy WK et al	2010	No	Yes	Not population of interest
Detectable IL-8 and IL-10 in bronchoalveolar lavage fluid from preterm infants ventilated for respiratory distress syndrome	English	Beresford MW, Shaw NJ	2002	No	Yes	Not population of interest
Detection and Characterization of Host Defense Defects	English	National Institutes of Health Clinical Center (CC)	2017	No	Yes	Not population of interest
Detection and treatment of early asthma	English	Metso T, Kilpiö K, Björkstén F, Kiviranta K, Haahtela T	2000	No	Yes	Not population of interest
Detection of Cystic Fibrosis Transmembrane Conductance Regulator (CFTR) Activity in Rectal Tissues From Human Subjects	English	CF Therapeutics Development Network Coordinating Center	2013	No	Yes	Not population of interest
Detection of interleukin-6 in maternal plasma predicts neonatal and infectious complications in preterm premature rupture of membranes	English	Lewis DF, Barrilleaux PS, Wang Y, Adair CD, Baier J, Kruger T	2001	No	Yes	Not population of interest
Detection of nonvolatile macromolecules in breath. A possible diagnostic tool?	English	Scheideler L, Manke HG, Schwulera U, Inacker O, Hämmerle H	1995	No	Yes	Not population of interest
Determinants of Onset and Progression of COPD in Young Adults	English	Cosio B	2016	No	Yes	Not population of interest
Determinants of systemic vascular function in patients with stable chronic obstructive pulmonary disease	English	Eickhoff P, Valipour A, Kiss D, Schreder M, Cekici L, Geyer K, Kohansal R, Burghuber OC	2008	No	Yes	Not population of interest
Determine the Relationship Between Circadian Rhythms and Nocturnal Asthma	English	Zee P	2016	No	Yes	Not population of interest
Determining in Vitro Properties of Epithelial Cells From Individuals With Genetic Variants Associated With Idiopathic Pulmonary Fibrosis	English	University of Colorado	2015	No	Yes	Not population of interest
Development and Validation of a Sputum Biomarker mRNA Panel for the Diagnostic Work-up of Asthma 1.	English	Bullens D	2013	No	Yes	Not population of interest
Dexamethasone inhibits endotoxin‐induced coagulopathy in human lungs	English	Bartko J, Schoergenhofer C, Schwameis M et al	2016	No	Yes	Not population of interest
Dexamethasone: benefit and prejudice for patients undergoing on-pump coronary artery bypass grafting: a study on myocardial, pulmonary, renal, intestinal, and hepatic injury	English	Morariu AM, Loef BG, Aarts LPH et al	2005	No	Yes	Not population of interest
Dextromethorphan attenuated inflammation and combined opioid use in humans undergoing methadone maintenance treatment	English	Chen SL, Lee SY, Tao PL et al	2012	No	Yes	Not population of interest
Diagnosis of ventilator-associated pneumonia: a pilot, exploratory analysis of a new score based on procalcitonin and chest echography	English	Zagli G1, Cozzolino M2, Terreni A3, Biagioli T3, Caldini AL3, Peris A2.	2014	No	Yes	Not population of interest
Diagnosis, management and outcome of sepsis at Benghazi children hospital (1 year review)	English	Benamer HM, Alsaiti AA, Bofarraj M et al	2015	No	Yes	Not population of interest
Diagnostic accuracy of C-reactive protein and procalcitonin in suspected community-acquired pneumonia adults visiting emergency department and having a systematic thoracic CT scan.	English	Le Bel J, Hausfater P, Chenevier-Gobeaux C et al	2015	No	Yes	Not population of interest
Diagnostic accuracy of pulmonary host inflammatory mediators in the exclusion of ventilator-acquired pneumonia	English	Hellyer TP, Morris AC, McAuley DF et al	2015	No	Yes	Not population of interest
Diagnostic and prognostic significance of systemic alkyl quinolones for P. aeruginosa in cystic fibrosis: a longitudinal study	English	Barr HL, Halliday N, Barrett DA et al	2017	No	Yes	Not population of interest
Diagnostic and prognostic value of soluble mesothelin-related proteins in patients with malignant pleural mesothelioma in comparison with benign asbestosis and lung cancer	English	Schneider J, Hoffmann H, Dienemann H, Herth FJ, Meister M, Muley T	2008	No	Yes	Not population of interest
Diagnostic and prognostic values of pleural fluid procalcitonin in parapneumonic pleural effusions	English	Lin MC, Chen YC, Wu JT et al	2009	No	Yes	Not population of interest
Diagnostic use of serum procalcitonin levels in pulmonary aspiration syndromes	English	El-Solh AA, Vora H, Knight PR 3rd, Porhomayon J	2011	No	Yes	Not population of interest
Diagnostic utility of VEGF mRNA and SP1 mRNA expression in bronchial cells of patients with lung cancer	English	Cha N1, Lv M, Zhao YJ, Yang D, Wang EH, Wu GP.	2014	No	Yes	Not population of interest
Diagnostic Utility of Biomarkers in COPD	English	Ambade VN, Sontakke AN, Barthwal MS, Tyagi R3, Basannar DR	2015	No	Yes	Not population of interest
Diagnostic value of tumor markers in lung adenocarcinoma-associated cytologically negative pleural effusions	English	Feng M, Zhu j, Liang L et al.	2017	No	Yes	Not population of interest
Diagnostic values of CD64, C-reactive protein and procalcitonin in ventilator-associated pneumonia in adult trauma patients: a pilot study	English	Habib SF, Mukhtar AM, Abdelreheem HM et al	2016	No	Yes	Not population of interest
Diagnostic values of CD64, C-reactive protein and procalcitonin in ventilator-associated pneumonia in adult trauma patients: a pilot study	English	Habib SF, Mukhtar AM, Abdelreheem HM, Khorshied MM, El Sayed R, Hafez MH, Gouda HM, Ghaith DM, Hasanin AM, Eladawy AS, Ali MA, Fouad AZ.	2016	No	Yes	Not population of interest
Diagnostics for the Reperfusion Injury Following MI	English	RWTH Aachen University	2009	No	Yes	Not population of interest
Diesel exhaust exposure enhances the expression of IL-13 in the bronchial epithelium of healthy subjects	English	Pourazar J, Frew AJ, Blomberg A, Helleday R, Kelly FJ, Wilson S, Sandström T	2004	No	Yes	Not population of interest
Diesel exhaust modulates ozone-induced lung function decrements in healthy human volunteers.	English	Madden MC, Stevens T, Case M et al	2014	No	Yes	Not population of interest
Dietary supplementation with pressurized whey in patients with cystic fibrosis	English	Lands LC, Iskandar M, Beaudoin N, Meehan B, Dauletbaev N, Berthiuame Y	2010	No	Yes	Not population of interest
Differences in airway remodeling between subjects with severe and moderate asthma	English	Pepe C, Foley S, Shannon J, Lemiere C, Olivenstein R, Ernst P, Ludwig MS, Martin JG, Hamid Q	2005	No	Yes	Not population of interest
Differences in cellular and inflammatory cytokine profiles in the bronchoalveolar lavage fluid in bagassosis and silicosis	English	Zhai R, Ge X, Li H, Tang Z, Liao R, Kleinjans J	2004	No	Yes	Not population of interest
Differences in interleukin-8 and tumor necrosis factor-alpha in induced sputum from patients with chronic obstructive pulmonary disease or asthma	English	Keatings VM, Collins PD, Scott DM, Barnes PJ	1996	No	Yes	Not population of interest
Different airway inflammatory responses in asthmatic and healthy humans exposed to diesel	English	Stenfors N, Nordenhäll C, Salvi SS, Mudway I, Söderberg M, Blomberg A, Helleday R, Levin JO, Holgate ST, Kelly FJ, Frew AJ, Sandström T	2004	No	Yes	Not population of interest
Different pattern of local and systemic release of proinflammatory and anti-inflammatory mediators in severely injured patients with chest trauma	English	Keel M, Ecknauer E, Stocker R, Ungethüm U, Steckholzer U, Kenney J, Gallati H, Trentz O, Ertel W	1996	No	Yes	Not population of interest
Differential Inflammatory Response to Inhaled Lipopolysaccharide Targeted Either to the Airways or the Alveoli in Man	English	Moller W, Heimbeck I, Hofer TP et al	2012	No	Yes	Not population of interest
Differential inhibition of inflammatory cytokine release from cultured alveolar macrophages from smokers and non-smokers by NO2	English	Dandrea T, Tu B, Blomberg A, Sandström T, Sköld M, Eklund A, Cotgreave I	1997	No	Yes	Not population of interest
Differential regulation of human alveolar macrophage-derived interleukin-1beta and tumor necrosis factor-alpha by iron	English	O'Brien-Ladner AR, Blumer BM, Wesselius LJ	1998	No	Yes	Not population of interest
Differential Th1/Th2 chemokine expression in interstitial pneumonia	English	Honda T, Imaizumi K, Yokoi T, Hashimoto N, Hashimoto I, Kawabe T, Matsuo M, Iwano S, Shimokata K, Hasegawa Y	2010	No	Yes	Not population of interest
Digitoxin for airway inflammation in cystic fibrosis: preliminary assessment of safety, pharmacokinetics, and dose finding	English	Zeitlin PL, Diener-West M, Callahan KA et al	2017	No	Yes	Not population of interest
Digitoxin treatment reduces nasal epithelial cytokines in cf subjects	English	Lee S, Walker Dm Zeitlin PL	2016	No	Yes	Not population of interest
Direct hemoperfusion with a beta2-microglobulin-selective adsorbent column eliminates inflammatory cytokines and improves pulmonary oxygenation	English	Kono K, Toda S, Hora K, Kiyosawa K	2009	No	Yes	Not population of interest
Discovery of genetic difference between asthmatic children with high IgE level and normal IgE level by whole genome linkage disequilibrium mapping using 763 autosomal STR markers	English	Wang JY, Lin CGJ, Bey MSJ et al	2005	No	Yes	Not population of interest
Disruption of CD40/CD40 ligand interaction with cleavage of CD40 on human gingival fibroblasts by human leukocyte elastase resulting in down-regulation of chemokine production	English	Nemoto E, Tada H, Shimauchi H	2002	No	Yes	Not population of interest
Dissociation between systemic and pulmonary anti-inflammatory effects of dexamethasone in humans	English	Bartko J, Stiebellehner L, Derhaschnig U et al	2016	No	Yes	Not population of interest
Distinct transcriptional changes in non-small cell lung cancer patients associated with multi-antigenic RNActive CV9201 immunotherapy	English	Hong HS, Koch S, Scheel B et al	2016	No	Yes	Not population of interest
Disturbed Th17/Treg Balance in Patients with Non-small Cell Lung Cancer.	English	Duan M-C, Han W, Jin P-W et al	2015	No	Yes	Not population of interest
Diurnal levels of immunoreactive erythropoietin in normal subjects and subjects with chronic lung disease	English	Miller ME, Garcia JF, Cohen RA, Cronkite EP, Moccia G, Acevedo J.	1981	No	Yes	Not population of interest
Divergent effects of hormone therapy on serum markers of inflammation in postmenopausal women with coronary artery disease on appropriate medical management	English	Zanger D, Yang BK, Ardans J, Waclawiw MA, Csako G, Wahl LM, Cannon RO 3rd	2000	No	Yes	Not population of interest
Does bias gas flow affect the levels of pro-inflammatory cytokines in the blood and tracheal aspirates of ventilated preterm infants?	English	Patterson N, Bach K, Huth S, Phua H, Bloomfield FH	2016	No	Yes	Not population of interest
Does chronic physical activity level modify the airway inflammatory response to an acute bout of exercise in the postprandial period?	English	Kurti SP, Rosenkranz SK, Chapes SK et al	2017	No	Yes	Not population of interest
Does high-dose methylprednisolone in aprotinin-treated patients attenuate the systemic inflammatory response during coronary artery bypass grafting procedures?	English	Tassani P, Richter JA, Barankay A et al	1999	No	Yes	Not population of interest
Does measuring BHR add to guideline derived clinical measures in determining treatment for patients with persistent asthma?	English	Koenig SM, Murray JJ, Wolfe J, Andersen L, Yancey S, Prillaman B, Stauffer J, Dorinsky P	2008	No	Yes	Not population of interest
Does N-acetyl-L-cysteine influence cytokine response during early human septic shock?	English	Spapen H, Zhang H, Demanet C, Vleminckx W, Vincent JL, Huyghens L	1998	No	Yes	Not population of interest
Does sustained lung inflation at resuscitation reduce lung injury in the preterm infant?	English	Harling AE, Beresford MW, Vince GS et al	2005	No	Yes	Not population of interest
Does the use of 50% oxygen at birth in preterm infants reduce lung injury?	English	Harling AE, Beresford MW, Vince GS et al	2005	No	Yes	Not population of interest
Does vitamin D administered to children with asthma treated with inhaled glucocorticoids affect short-term growth or bone turnover?	English	Schou AJ, Heuck C, Wolthers OD	2003	No	Yes	Not population of interest
Dose-dense R-CHOP-14 supported by pegfilgrastim in patients with diffuse large B-cell lymphoma: a phase II study of feasibility and toxicity	English	Brusamolino E, Rusconi C, Montalbetti L et al	2006	No	Yes	Not population of interest
Dose-dependent effect of aprotinin on aggravated pro-inflammatory cytokines in patients with pulmonary hypertension following cardiopulmonary bypass	English	Lei Y, Haider HK, Chusnsheng W et al	2003	No	Yes	Not population of interest
Dose-finding study of the novel tuberculosis vaccine, MVA85A, in healthy BCG-vaccinated infants.	English	Scriba TJ, Tameris M, Mansoor N et al	2011	No	Yes	Not population of interest
Dose-intensified epirubicin versus standard-dose epirubicin/cyclophosphamide followed by CMF in breast cancer patients with 10 or more positive lymph nodes: results of a randomised trial (GABG-IV E-93) - the German Adjuvant Breast Cancer Group	English	Eiermann W, Graf E, Ataseven B et al	2010	No	Yes	Not population of interest
Dose-ranging study of lebrikizumab in asthmatic patients not receiving inhaled steroids	English	Noonan M, Korenblat P, Mosesova S et al	2013	No	Yes	Not population of interest
Double-blind, placebo-controlled trial of human lymphoblastoid interferon prophylaxis of cytomegalovirus infection in renal transplant recipients	English	Lui SF, Ali AA, Grundy JE, Fernando ON, Griffiths PD, Sweny P	1992	No	Yes	Not population of interest
Double-blind, randomized study evaluating the glycemic and antiinflammatory effects of subcutaneous LY2189102, a neutralizing IL-1&beta; Antibody, in patients with type 2 diabetes.	English	Sloan-Lancaster J, Abu-Raddad E, Polzer J et al	2013	No	Yes	Not population of interest
Double-blind, randomized, placebo-controlled trial of effect of nedocromil sodium on clinical and inflammatory parameters of asthma in children allergic to dust mite	English	Stelmach I, Jerzynska J, Brozozowska A et al	2001	No	Yes	Not population of interest
Downregulation of IL-6 and preserved reactive oxygen species production in human monocytes tolerized by lipopolysaccharide and challenged with Toll-like receptor agonists and whole gram-negative and gram-positive bacteria	English	Fernandes MdL, Mendes M, Brunialti M, Salomao R	2008	No	Yes	Not population of interest
Doxycycline improves clinical outcomes during cystic fibrosis exacerbations	English	Xu X, Abdalla T, Bratcher PE et al	2017	No	Yes	Not population of interest
Doxycycline use in patients with lymphangioleiomyomatosis: biomarkers and pulmonary function response	English	Pimenta SP, Baldi BG, Kairalla RA, Carvalho CR	2013	No	Yes	Not population of interest
Dupilumab in chronic sinusitis with nasal polyposis, with and without asthma.	English	Bachert C, Mannent L, Naclerio RM et al	2015	No	Yes	Not population of interest
Dupilumab in persistent asthma with elevated eosinophil levels.	English	Wenzel S, Ford L, Pearlman D et al	2013	No	Yes	Not population of interest
Dynamics of erythropoietic recovery following bone marrow transplantation: role of marrow proliferative capacity and erythropoietin production in autologous versus allogeneic transplants	English	Beguin Y, Oris R, Fillet G	1993	No	Yes	Not population of interest
Dynamics of pro-inflammatory and anti-inflammatory cytokine release during acute inflammation in chronic obstructive pulmonary disease: an ex vivo study	English	Hackett,TL, Holloway RT, Holgate S et al	2008	No	Yes	Not population of interest
e heart in the critically ill patient	English	Bergenzaun L.	2014	No	Yes	Not population of interest
Early adaptive immune suppression in children with septic shock: A prospective observational study.	English	Muszynski JA, Nofziger R, Greathouse K, Steele L, Hanson-Huber L, Nateri J, Hall MW	2014	No	Yes	Not population of interest
Early blood purification therapy of severe acute pancreatitis complicated by acute lung injury	English	Guo H, Suo DW, Zhu HP, Sun XM, Chen J	2016	No	Yes	Not population of interest
Early decrease of serum Clara cell protein in silica-exposed workers	English	Bernard AM, Gonzalez-Lorenzo JM, Siles E, Trujillano G, Lauwerys R	1994	No	Yes	Not population of interest
Early Detection of COPD Patients in GOLD 0 (Smokers) Population	English	Plavec D	2017	No	Yes	Not population of interest
Early diagnosis of asthma in young children by using non-invasive biomarkers of airway inflammation and early lungfunction measurements: study protocol of a case-control study	English	Van de Krant KDG, Klaassen EMM, Jobsis Q et al	2009	No	Yes	Not population of interest
Early effect of tidal volume on lung injury biomarkers in surgical patients with healthy lungs	English	Fernandez-Bustamante A, Klawitter J, Repine JE et al	2014	No	Yes	Not population of interest
Early indicators of chronic lung disease in preterm infants with respiratory distress syndrome and their inhibition by melatonin	English	Gitto E, Reiter RJ, Amodio A et al	2004	No	Yes	Not population of interest
Early initiation of low-dose corticosteroid therapy in the management of septic shock: a retrospective observational study	English	Park HY, Suh GY, Song J-U et al	2012	No	Yes	Not population of interest
Early pulmonary cytokine responses to zinc oxide fume inhalation	English	Kuschner WG, D'Alessandro A, Wong H, Blanc PD	1997	No	Yes	Not population of interest
Early variations of circulating interleukin-6 and interleukin-10 levels during thoracic radiotherapy are predictive for radiation pneumonitis	English	Arpin D, Perol D, Blay JY et al	2005	No	Yes	Not population of interest
Ebeltoft project: baseline data from a five-year randomized, controlled, prospective health promotion study in a Danish population	English	Lauritzen T, Leboeuf-Yde C, Lunde IM, Nielsen KD	1995	No	Yes	Not population of interest
E-Cigarettes: Dynamic Patterns of Use and Health Effects	English	University of Wisconsin	2016	No	Yes	Not population of interest
[truncated: 2,635 more rows]
