# Supplementary material for: Inflammatory mediators and lung abnormalities in HIV: A systematic review
Source: PLoS One. 2019 Dec 12;14(12):e0226347. doi: 10.1371/journal.pone.0226347 (PMC6907827; doi:10.1371/journal.pone.0226347)
Supplement: S4 File — (XLSX) [file pone.0226347.s004.xlsx]

## Sheet: Reviewer 1- Study Quality
	Lambert et al				Attia et al				Crothers et al				North et al				Fitzpatrick et al. 2014				Triplette et al
Criteria	Yes	No	Other	notes	Yes	No	Other	notes	Yes	No	Other	notes	Yes	No	Other	notes	Yes	No	Other	notes	Yes	No	Other	notes
			(CD, NR, NA)*				(CD, NR, NA)*				(CD, NR, NA)*				(CD, NR, NA)*				(CD, NR, NA)*				(CD, NR, NA)*
1. Was the research question or objective in this paper clearly stated?	*				*				*				*				*				*
2. Was the study population clearly specified and defined?	*				*				*				*				*				*
3. Was the participation rate of eligible persons at least 50%?		*	CD			*	CD			*	CD		*					*	CD		*
4. Were all the subjects selected or recruited from the same or similar populations (including the same time period)? Were inclusion and exclusion criteria for being in the study prespecified and applied uniformly to all participants?	*				*				*					*			*				*
5. Was a sample size justification, power description, or variance and effect estimates provided?		*				*				*				*				*				*
6. For the analyses in this paper, were the exposure(s) of interest measured prior to the outcome(s) being measured?		*	N/A- Cross-sectional study			*	N/A- Cross-sectional study			*	N/A- Cross-sectional study			*	N/A- Cross-sectional study			*	N/A- Cross-sectional study			*	N/A- Cross-sectional study
7. Was the timeframe sufficient so that one could reasonably expect to see an association between exposure and outcome if it existed?		*	N/A- Cross-sectional study			*	N/A- Cross-sectional study			*	N/A- Cross-sectional study			*	N/A- Cross-sectional study			*	N/A- Cross-sectional study			*	N/A- Cross-sectional study
8. For exposures that can vary in amount or level, did the study examine different levels of the exposure as related to the outcome (e.g., categories of exposure, or exposure measured as continuous variable)?	*				*					*				*				*				*
9. Were the exposure measures (independent variables) clearly defined, valid, reliable, and implemented consistently across all study participants?	*				*				*				*				*				*
10. Was the exposure(s) assessed more than once over time?		*	N/A- Cross-sectional study			*	N/A- Cross-sectional study			*	N/A- Cross-sectional study			*	N/A- Cross-sectional study			*	N/A- Cross-sectional study			*	N/A- Cross-sectional study
11. Were the outcome measures (dependent variables) clearly defined, valid, reliable, and implemented consistently across all study participants?	*				*				*				*				*				*
12. Were the outcome assessors blinded to the exposure status of participants?		*	NR		*				*					*	NR			*	NR		*
13. Was loss to follow-up after baseline 20% or less?		*	N/A- Cross-sectional study			*	N/A- Cross-sectional study			*	N/A- Cross-sectional study			*	N/A- Cross-sectional study			*	N/A- Cross-sectional study			*	N/A- Cross-sectional study
14. Were key potential confounding variables measured and adjusted statistically for their impact on the relationship between exposure(s) and outcome(s)?	*				*				*				*				*				*
	Fair				Fair				Fair				Fair				Fair				Good
Selection				Fitzpatrick et al. 2016
1) Representativeness of the exposed cohort							Stars
a) truly representative of the average _______________ (describe) in the community *				Yes (men from different ethnic groups and ages)			*
b) somewhat representative of the average ______________ in the community *
c) selected group of users eg nurses, volunteers
d) no description of the derivation of the cohort
2) Selection of the non exposed cohort
a) drawn from the same community as the exposed cohort *				Yes			*
b) drawn from a different source
c) no description of the derivation of the non exposed cohort
3) Ascertainment of exposure
a) secure record (eg surgical records) *				Yes			*
b) structured interview *
c) written self report
d) no description
4) Demonstration that outcome of interest was not present at start of study
a)Yes *				Yes			*
b)No
Comparability
1) Comparability of cohorts on the basis of the design or analysis
a) study controls for _____________ (select the most important factor) *				Smoking			*
b) study controls for any additional factor* (This criteria could be modified to indicate specific control for a second important factor.)
Outcome
1) Assessment of outcome
a) independent blind assessment *
b) record linkage *
c) self report
d) no description				No description
2) Was follow-up long enough for outcomes to occur
a) yes (select an adequate follow up period for outcome of interest) *				Yes			*
b) No
3) Adequacy of follow up of cohorts
a) complete follow up - all subjects accounted for *				Yes			*
b) subjects lost to follow up unlikely to introduce bias - small number lost - > ____ % (select an adequate %) follow up, or description provided of those lost) *
c) follow up rate < ____% (select an adequate %) and no description of those lost
d) no statement
Total score				4 stars for selection 1 star for comparability 2 stars for outcome 7 points total

## Sheet: Reviewer 2- Study Quality
	Lambert et al				Attia et al				Crothers et al				North et al				Fitzpatrick et al. 2014				Triplette et al
Criteria	Yes	No	Other	notes	Yes	No	Other	notes	Yes	No	Other	notes	Yes	No	Other	notes	Yes	No	Other	notes	Yes	No	Other	notes
			(CD, NR, NA)*				(CD, NR, NA)*				(CD, NR, NA)*				(CD, NR, NA)*				(CD, NR, NA)*				(CD, NR, NA)*
1. Was the research question or objective in this paper clearly stated?	*				*				*				*				*				*
2. Was the study population clearly specified and defined?	*				*				*				*				*				*
3. Was the participation rate of eligible persons at least 50%?	*					*		No mention of the number of patients initally recruited. Only mentioned the number of participants included.	*				*				*				*
4. Were all the subjects selected or recruited from the same or similar populations (including the same time period)? Were inclusion and exclusion criteria for being in the study prespecified and applied uniformly to all participants?		*			*			Recruited only war veterans, taken from the same population (military)- Not representative of the general population		*				*				*				*
5. Was a sample size justification, power description, or variance and effect estimates provided?		*				*				*				*				*				*
6. For the analyses in this paper, were the exposure(s) of interest measured prior to the outcome(s) being measured?	*				*				*				*				*				*
7. Was the timeframe sufficient so that one could reasonably expect to see an association between exposure and outcome if it existed?	*				*					*				*			*					*
8. For exposures that can vary in amount or level, did the study examine different levels of the exposure as related to the outcome (e.g., categories of exposure, or exposure measured as continuous variable)?	*				*					*				*				*				*
9. Were the exposure measures (independent variables) clearly defined, valid, reliable, and implemented consistently across all study participants?	*				*				*				*				*				*
10. Was the exposure(s) assessed more than once over time?		*				*				*				*				*				*
11. Were the outcome measures (dependent variables) clearly defined, valid, reliable, and implemented consistently across all study participants?	*				*				*				*				*				*
12. Were the outcome assessors blinded to the exposure status of participants?		*		No mention of blinding	*			Emphysema severity, distribution, and type were determined by a boardcertified radiologist trained in thoracic imaging and blinded to clinical history.	*					*	Not mentioned			*	Not mentioned		*
13. Was loss to follow-up after baseline 20% or less?	*				*				*				*					*			*
14. Were key potential confounding variables measured and adjusted statistically for their impact on the relationship between exposure(s) and outcome(s)?	*				*				*				*				*				*
	Fair				Fair				Good				Fair				Poor				Good
Selection				Fitzpatrick et al. 2016
1) Representativeness of the exposed cohort
a) truly representative of the average _______________ (describe) in the community *
b) somewhat representative of the average ______________ in the community *				The study was able to randomly sample patients from different ethnic background, but did not incude women in the study, therefore it does not completely represent the general community			*
c) selected group of users eg nurses, volunteers
d) no description of the derivation of the cohort
2) Selection of the non exposed cohort
a) drawn from the same community as the exposed cohort *				yes			*
b) drawn from a different source
c) no description of the derivation of the non exposed cohort
3) Ascertainment of exposure
a) secure record (eg surgical records) *				Yes, patients were from the multicenter AIDS cohort			*
b) structured interview *
c) written self report
d) no description
4) Demonstration that outcome of interest was not present at start of study
a)Yes *				Patients had baseline PFT values measured and then were followed up long term to assess the changes			*
b)No
Comparability
1) Comparability of cohorts on the basis of the design or analysis
a) study controls for _____________ (select the most important factor) *				Controlled for smoking and pneumonia which can affect lung function			*
b) study controls for any additional factor* (This criteria could be modified to indicate specific control for a second important factor.)
Outcome
1) Assessment of outcome
a) independent blind assessment *
b) record linkage *
c) self report
d) no description				There was no mention of independent blind assessment or record linkage
2) Was follow-up long enough for outcomes to occur
a) yes (select an adequate follow up period for outcome of interest) *				Yes patients were followed long term at 18 and 36 months			*
b) No
3) Adequacy of follow up of cohorts
a) complete follow up - all subjects accounted for *				Yes			*
b) subjects lost to follow up unlikely to introduce bias - small number lost - > ____ % (select an adequate %) follow up, or description provided of those lost) *
c) follow up rate < ____% (select an adequate %) and no description of those lost
d) no statement
Total score				4 stars for selection 1 star for comparability 2 stars for outcome 7 points total
